# Supplementary material for: The complexity of selection at the major primate β-defensin locus
Source: BMC Evol Biol. 2005 May 18;5:32. doi: 10.1186/1471-2148-5-32 (PMC1156880; doi:10.1186/1471-2148-5-32)
Supplement: Additional File 1 — The full protein multiple sequence alignment for all primate and mouse sequences analysed, it is presented in FASTA format followed by interleaved (CLUSTALW) format. [file 1471-2148-5-32-S1.txt]

>Defb1
-GVG----ILTSLGRRTDQYKCLQHGGFCLRSSCPSNTKLQGTCKPDKP-
-NCCKS-----------------------
>Defb2
AVGS-----LKSIGYEAELDHCHTNGGYCVRAICPPSARRPGSCFPEKN-
-PCCKYMK---------------------
>Defb3
LLSPP----AAFSKKINNPVSCLRKGGRCW-NRCIGNTRQIGSCGVPFL-
-KCCKRK----------------------
>Defb4
LLSPL----AAFTQIINNPITCMTNGAICW-GPCPTAFRQIGNCGHFKV-
-RCCKIR----------------------
>Defb5
----------VFSKTINNPVSCCMIGGICR-YLCKGNILQNGSCGVTSL-
-NCCKRK----------------------
>Defb6
MLSPL----AAFSQLINSPVTCMSYGGSCQ-RSCNGGFRLGGHCGHPKI-
-RCCRRK----------------------
>Defb7
LLSPF----AAFSQDINSKRACYREGGECL-QRCIGLFHKIGTCNF-RF-
-KCCKFQIPEKKTKIL-------------
>Defb8
LLSPL----AAFSQKINEPVSCIRNGGICQ-YRCIGLRHKIGTCGS-PF-
-KCCK------------------------
>Defb9
--A------ANSIIGVSEMERCHKKGGYCY-FYCFSSHKKIGSCFPEW--
PRCCKNIK---------------------
>Defb10
AVGD-----LKHLILKAQLTRCYKFGGFCHYNICPGNSRFMSNCHPENL-
-RCCKNIKQF-------------------
>Defb11
AVGD-----LKHLILKAQLARCYKFGGFCYNSMCPPHTKFIGNCHPDHL-
-HCCINMKELEGST---------------
>Defb12
-VVEL------PSGEIAVCETCRLGRGKCR-RTCIESEKIAGWCKL-NF-
-FCCRERI---------------------
>Defb13
-LIQL----YPAWGTLYRRFLCKKMNGQCE-AECFTFEQKIGTCQA-NF-
-LCCRKRKEH-------------------
>Defb14
FLVPAPG--DAFLPKTLRKFFCRIRGGRCAVLNCLGKEEQIGRCSNSGR-
-KCCRKKK---------------------
>Defb15
---------LDPAKNAFFDEKCSRVNGRCT-ASCLKNEELVALCQK-NL-
-KCCVTVQPCGKSKSNQSDEGSGHMGTWG
>Defb34
--WS-----QPRMHFFFFDEKCSRINGRCT-ASCLKNEELVALCWK-NL-
-KCCVTVQSCGRSKGNQSDEGSGHMGTRG
>Defb35
FLQL-----FPGTGEIAVCETCRLGRGKCR-RACIESEKIVGWCKL-NF-
-FCCRERI---------------------
>Defb37
--SNF----QNNPVAMLDTIACIENKDTCRLKNCPRLHNVVGTCYEGKG-
-KCCHKN----------------------
>Defb38
YFFQI----NQAIGP--DTKKCVQRKNACHYFECPWLYYSVGTCYKGKG-
-KCCQKRY---------------------
>Defb39
GSSQ-----INPVSG-DDSIQCFQKNNTCHTNQCPYFQDEIGTCYDRRG-
-KCCQKRLLHIRVPRKKKV----------
>Defb40
SCFQ-----INPVA-VLDTIKCLQGNNNCHIQKCPWFLLQVSTCYKGKG-
-RCCQKRRWFARNHVYHV-----------
>DEFB1_hs
-GGNF----LTGLGHRSDHYNCVSSGGQCLYSACPIFTKIQGTCYRGKA-
-KCCK------------------------
>DEFB1_pa
---G--DNFLTGLGHRSDHYNCVRSGGQCLYSACPIYTRIQGTCYHGKA-
-KCCK------------------------
>DEFB1_mf
---G--DNFLTGLGHRSDHYNCVRSGGQCLYSACPIYTRIQGTCYHGKA-
-KCCK------------------------
>DEFB1_so
-GDTF----LTGLGHRSDHYNCVKGGGQCLYSACPIYTKVQGTCYGGKA-
-KCCK------------------------
>DEFB1_pm
-GDNF----LTGLGHRSDHYNCVRSGGQCLYSACPIYTKIQGTCYHGKA-
-KCCK------------------------
>DEFB1_pt
-GGNF----LTGLGHRSDHYNCVSSGGQCLYSACPIFTKIQGTCYGGKA-
-KCCK------------------------
>DEFB1_pc
-GDNF----LTGLGHRSDHYNCVRSGGQCLYSACPIYTKIQGTCYHGKA-
-KCCK------------------------
>DEFB1_hl
-GDNF----LTGLGHRSDHYNCVRSGGQCLYSACPIYTKIQGTCYQGKA-
-KCCK------------------------
>DEFB1_pp
-GGNF----LTGLGHRSDHYNCVSSGGQCLYSACPIFTKIQGTCYRGKA-
-KCCK------------------------
>DEFB1_ca
-GDNF----LTGLGHRSDHYNCVRSGGQCLYSACPIYTKIQGTCYHGKA-
-KCCK------------------------
>DEFB1_po
-GDNF----LTGLGHRSDHYNCVRSGGQCLYSACPIYTKIQGTCYHGKA-
-KCCK------------------------
>DEFB1_hm
-GDNF----LTGLGHRSDHYNCVRSGGQCLYSACPIYTKIQGTCYQGKA-
-KCCK------------------------
>DEFB1_ce
-GDNF----LTGLGHRSDHYICVRSGGQCLYSACPIYTKIQGTCYHGKA-
-KCCK------------------------
>DEFB1_cp
-GDNF----LTGLGHRSDHYNCVRSGGQCLYSACPIYTKIQGTCYHGKA-
-KCCK------------------------
>DEFB1_hc
-GDNF----LTGLGHRSDHYNCVRSGGQCLYSACPIYTKIQGTCYQGKA-
-KCCK------------------------
>DEFB1_gg
-GGNF----LTGLGHRSDHYNCVSSGGQCLYSACPIFTKIQGTCYGGKA-
-KCCK------------------------
>DEFB4_hs
-----------VFGGIGDPVTCLKSGAICHPVFCPRRYKQIGTCGLPGT-
-KCCKKP----------------------
>DEFB4_pa
-----------VFGDIRNPVTCVRSGAICLPGFCPRRYKHIGVCGVSAI-
-KCCKKP----------------------
>DEFB4_ce
-----------AFGDIRNPVTCLRSGAICHPGFCPRRYKHIGVCGVSAI-
-KCCKKP----------------------
>DEFB4_pc
-----------VFGDIRNPITCLKSGAICHPGFCPGRYKHIGVCGVSAI-
-KCCKKP----------------------
>DEFB4_mf
-----------VFGDIRNPVTCVRSGAICLPGFCPRRYKHIGVCGVSAI-
-KCCKKP----------------------
>DEFB4_hm
-----------VFGDIRNPVTCLKSGAICHPVFCPRRYKQIGTCGLPGT-
-KCCKKP----------------------
>DEFB4_hl
-----------VFGDIRNPVTCLKSGAICHPVFCPRRYKQIGTCGLPGT-
-KCCRKP----------------------
>DEFB4_pp
-----------VFGGIGDPVTCLKSGAICHPVFCPRRYKQIGTCGLPGT-
-KCCKKP----------------------
>DEFB4_ca
-----------ALGDIRNPVTCLRSGAICHPGFCPRRYKHIGVCGVSAI-
-KCCKKP----------------------
>DEFB4_hc
-----------VFGDIRNPVTCLKSGAICHPVFCPRRYKQIGTCGLPGT-
-KCCRKP----------------------
>DEFB4_pm
-----------VFGDIRNPITCLKSGAICHPGFCPRRYKHIGVCGVSAI-
-KCCKKP----------------------
>DEFB4_cj
-----------VFGDTRNLFTCIWSGAICHPGFCPGTYKHIGICGVPLI-
-KCCKKP----------------------
>DEFB4_po
-----------VFGDIRNPITCLKSGAICHPGFCPRRYKHIGVCGVSAI-
-KCCKKP----------------------
>DEFB4_gg
-----------VFGGIGDPVTCLKSGAICHPVFCPRRYKQIGTCGLPGT-
-KCCKKP----------------------
>DEFB4_cp
-----------AFGDIRNPVTCLRSGAICHPGFCPRRYKHIGVCGVSAI-
-KCCKKP----------------------
>DEFB4_pt
-----------VFGGISDPVTCLKSGAICHPVFCPRRYKQIGTCGLPGT-
-KCCKKP----------------------
>DEFB103_hs
---------HGGIINTLQKYYCRVRGGRCAVLSCLPKEEQIGKCSTRGR-
-KCCRRKK---------------------
>DEFB103_pa
---------HGGIINTLQKYYCRVRGGRCAVLSCLPKEEQIGKCSTRGR-
-KCCRRKK---------------------
>DEFB103_pt
---------HGGIINTLQKYYCRVRGGRCAVLTCLPKEEQIGKCSTRGR-
-KCCRRKK---------------------
>DEFB103_gg
---------HGGIINTLQKYYCRVRGGRCAVLSCLPKEEQIGKCSTRGR-
-KCCRRKK---------------------
>DEFB103_pp
---------HGGIINTLQKYYCRVRGGRCAVLSCLPKEEQIGKCSTRGR-
-KCCRRKK---------------------
>DEFB103_hc
---------HGGLMNTLQKYYCRVRGGWCAVLSCLPKEEQIGKCSTRGR-
-KCCRRKK---------------------
>DEFB103_hl
---------HGGIINTLQKYYCRVRGGRCAVLSCLPKEEQIGKCPMRGR-
-KCCRRKK---------------------
>DEFB103_hm
---------HGGIINTLQKYYCRVRGGRCAVLSCLPKEEQIGKCPMRGR-
-KCCRRKK---------------------
>DEFB103_pm
---------HGGIINTLQKYYCRVRGGRCALLSCLPKEEQIGKCSTRGR-
-KCCRRKK---------------------
>DEFB103_po
---------HGGIINTLQKYYCRVRGGRCALLSCLPKEEQIGKCSTRGR-
-KCCRRKK---------------------
>DEFB103_pc
---------HGGIINTLQKYYCRVRGGRCALLSCLPKEEQIGKCSTRGR-
-KCCRRKK---------------------
>DEFB103_mf
---------HGGIINTLQKYYCRVRGGRCAVLSCLPKEEQIGKCSTRGR-
-KCCRRKK---------------------
>DEFB103_mm
---------HGGIINTLQKYYCRVRGGRCAVLSCLPKEEQIGKCSTRGR-
-KCCRRKK---------------------
>DEFB103_cp
---------HGGIINTLQKYYCRVRGGRCAVLSCLPKEEQIGKCSTRGR-
-KCCRRKK---------------------
>DEFB103_ca
---------HGGIINTLQKYYCRVRGGRCAVLSCLPKEEQIGKCSTRGR-
-KCCRRKK---------------------
>DEFB103_ce
---------HGGIINTLQKYYCRVRGGRCAVLSCLPKEEQIGKCSTRGR-
-KCCRRKK---------------------
>DEFB103_so
---------HGGIINTLQKYYRRVRGGRCAVLSCLPKEEQIGKCSTRGR-
-KCCRRKK---------------------
>DEFB104_hs
------------RSEFELDRICGYGTARCR-KKCRSQEYRIGRCPN-TY-
-ACCLRKWDESLLNRTKP-----------
>DEFB104_pa
------------RSEFELDRICGYGTARCR-NKCRSQEYEIGRCPN-SY-
-ACCLRKWDESLLNRTKP-----------
>DEFB104_pt
------------RSEFELDRICGYGTARCR-KKCRSQEYRIGRCPN-TY-
-ACCLRKWDESLLNRTKP-----------
>DEFB104_pp
------------RSEFELDRICGYGTARCR-KKCRSQEYRIGRCPN-TY-
-ACCLRKWDESLLNRTKP-----------
>DEFB104_ca
------------RSEFELDRICGYGTARCR-NKCRSQEYKIGRCPN-SY-
-ACCLRKWDESLLNRTKP-----------
>DEFB104_mm
------------RSEFELDRICGYGTARCR-NKCRSQEYKIGRCPN-SY-
-ACCLRKWDESLLNRTKP-----------
>DEFB105_hs
CQAGLDFSQPFPSGEFAVCESCKLGRGKCR-KECLENEKPDGNCRL-NF-
-LCCRQR----------------------
>DEFB105_pa
CQAGLEFSEPFPSGRFAVCESCKLGRGKCR-KECLENEKPDGSCRL-NF-
-LCCRQR----------------------
>DEFB105_mm
CQAGLEFSEPFPSGRFAVCESCKLGRGKCR-KECLENERPDGSCRL-NF-
-LCCRPR----------------------
>DEFB105_pt
CQAGLDFSQPFPSGEFAVCESCKLGRGKCR-KECLENEKPDGNCRL-NF-
-LCCRQR----------------------
>DEFB105_pp
--------------EFAVCESCKLGRGKCR-KECLENEKPDGDCRL-NF-
-LCCRER----------------------
>DEFB105_ca
--------------GFAVCESCKLGRGRCR-KECLENEKPDGRCRL-NF-
-LCCRQK----------------------
>DEFB106_hs
-------------KNAFFDEKCNKLKGTCK-NNCGKNEELIALCQK-SL-
-KCCRTIQPCGSIID--------------
>DEFB106_pa
-------------KNAFFDEKCDKLRGTCK-NSCEKNEELTSFCQK-SL-
-KCCRTIQTCGNTTD--------------
>DEFB106_pt
-------------KNAFFDEKCNKLKGTCK-NNCGKNEELIALCQK-SL-
-KCCRTIQPCGSIID--------------
>DEFB106_cj
-------------KSAFFVERCQRLKGTCV-GYRKKNEEIIALCQK-FL-
-KCCLTI----------------------
>DEFB106_ca
-------------QECIFDEKCDELKGACK-KHCEKNEELTSFCQK-SL-
-KCCRTI----------------------
>DEFB106_pp
-------------KNEFFDEKCGKLKGTCK-NNCGKNEELIALCQK-SL-
-KCCRTI----------------------
>DEFB107_hs
------------RTAIHRALISKRMEGHCE-AECLTFEVKIGGCRA-ELA
PFCCKNR----------------------
>DEFB107_pa
------------RTAIHRALICKRMEGHCE-AECLTFEVKIGGCRA-ELT
PYCCKKR----------------------
>DEFB107_pt
------------FQAIHRALISKRMEGHCE-AECLTFEVKTGGCRA-ELA
PFCCKNR----------------------
>DEFB107_pp
------------RTAIHRALICKRMEGHCE-AECLTFEVKIGGCRA-ELA
PFCCKNT----------------------
>DEFB107_ca
------------RTAIHRALICKRMEGHCE-AECLTFEVKIGGCRA-ELT
PYCCKRT----------------------
>DEFB108_hs
--------------KGKFKEICERPNGSCR-DFCLETEIHVGRCLN-SR-
-PCCLPLGHQPRIESTTPKKD--------
>DEFB108_pt
--------------RGKFKEICERPDGSCR-DFCLETEIHVGRCLN-SR-
-PCCLPLGHQPRIESTTPKKD--------
>DEFB108_pp
--------------RGKFKEICERPNGSCR-DFCLETEIHVGRCLN-SR-
-PCCLPL----------------------
>DEFB108_mm
--------------RGKFKEICERPNGSCR-DFCLKTEIHVGRCLN-SR-
-PCCLPLGHQPRIESTTPKMD--------
>GGGAL1
------------SQALGRKSDCFRKSGFCAFLKCPSLTLISGKCSRFYL-
--CCKRIWG--------------------

CLUSTAL W (1.74) multiple sequence alignment


Defb1           -GVG----ILTSLGRRTDQYKCLQHGGFCLRSSCPSNTKLQGTCKPDKP--NCCKS----
Defb2           AVGS-----LKSIGYEAELDHCHTNGGYCVRAICPPSARRPGSCFPEKN--PCCKYMK--
Defb3           LLSPP----AAFSKKINNPVSCLRKGGRCW-NRCIGNTRQIGSCGVPFL--KCCKRK---
Defb4           LLSPL----AAFTQIINNPITCMTNGAICW-GPCPTAFRQIGNCGHFKV--RCCKIR---
Defb5           ----------VFSKTINNPVSCCMIGGICR-YLCKGNILQNGSCGVTSL--NCCKRK---
Defb6           MLSPL----AAFSQLINSPVTCMSYGGSCQ-RSCNGGFRLGGHCGHPKI--RCCRRK---
Defb7           LLSPF----AAFSQDINSKRACYREGGECL-QRCIGLFHKIGTCNF-RF--KCCKFQIPE
Defb8           LLSPL----AAFSQKINEPVSCIRNGGICQ-YRCIGLRHKIGTCGS-PF--KCCK-----
Defb9           --A------ANSIIGVSEMERCHKKGGYCY-FYCFSSHKKIGSCFPEW--PRCCKNIK--
Defb10          AVGD-----LKHLILKAQLTRCYKFGGFCHYNICPGNSRFMSNCHPENL--RCCKNIKQF
Defb11          AVGD-----LKHLILKAQLARCYKFGGFCYNSMCPPHTKFIGNCHPDHL--HCCINMKEL
Defb12          -VVEL------PSGEIAVCETCRLGRGKCR-RTCIESEKIAGWCKL-NF--FCCRERI--
Defb13          -LIQL----YPAWGTLYRRFLCKKMNGQCE-AECFTFEQKIGTCQA-NF--LCCRKRKEH
Defb14          FLVPAPG--DAFLPKTLRKFFCRIRGGRCAVLNCLGKEEQIGRCSNSGR--KCCRKKK--
Defb15          ---------LDPAKNAFFDEKCSRVNGRCT-ASCLKNEELVALCQK-NL--KCCVTVQPC
Defb34          --WS-----QPRMHFFFFDEKCSRINGRCT-ASCLKNEELVALCWK-NL--KCCVTVQSC
Defb35          FLQL-----FPGTGEIAVCETCRLGRGKCR-RACIESEKIVGWCKL-NF--FCCRERI--
Defb37          --SNF----QNNPVAMLDTIACIENKDTCRLKNCPRLHNVVGTCYEGKG--KCCHKN---
Defb38          YFFQI----NQAIGP--DTKKCVQRKNACHYFECPWLYYSVGTCYKGKG--KCCQKRY--
Defb39          GSSQ-----INPVSG-DDSIQCFQKNNTCHTNQCPYFQDEIGTCYDRRG--KCCQKRLLH
Defb40          SCFQ-----INPVA-VLDTIKCLQGNNNCHIQKCPWFLLQVSTCYKGKG--RCCQKRRWF
DEFB1_hs        -GGNF----LTGLGHRSDHYNCVSSGGQCLYSACPIFTKIQGTCYRGKA--KCCK-----
DEFB1_pa        ---G--DNFLTGLGHRSDHYNCVRSGGQCLYSACPIYTRIQGTCYHGKA--KCCK-----
DEFB1_mf        ---G--DNFLTGLGHRSDHYNCVRSGGQCLYSACPIYTRIQGTCYHGKA--KCCK-----
DEFB1_so        -GDTF----LTGLGHRSDHYNCVKGGGQCLYSACPIYTKVQGTCYGGKA--KCCK-----
DEFB1_pm        -GDNF----LTGLGHRSDHYNCVRSGGQCLYSACPIYTKIQGTCYHGKA--KCCK-----
DEFB1_pt        -GGNF----LTGLGHRSDHYNCVSSGGQCLYSACPIFTKIQGTCYGGKA--KCCK-----
DEFB1_pc        -GDNF----LTGLGHRSDHYNCVRSGGQCLYSACPIYTKIQGTCYHGKA--KCCK-----
DEFB1_hl        -GDNF----LTGLGHRSDHYNCVRSGGQCLYSACPIYTKIQGTCYQGKA--KCCK-----
DEFB1_pp        -GGNF----LTGLGHRSDHYNCVSSGGQCLYSACPIFTKIQGTCYRGKA--KCCK-----
DEFB1_ca        -GDNF----LTGLGHRSDHYNCVRSGGQCLYSACPIYTKIQGTCYHGKA--KCCK-----
DEFB1_po        -GDNF----LTGLGHRSDHYNCVRSGGQCLYSACPIYTKIQGTCYHGKA--KCCK-----
DEFB1_hm        -GDNF----LTGLGHRSDHYNCVRSGGQCLYSACPIYTKIQGTCYQGKA--KCCK-----
DEFB1_ce        -GDNF----LTGLGHRSDHYICVRSGGQCLYSACPIYTKIQGTCYHGKA--KCCK-----
DEFB1_cp        -GDNF----LTGLGHRSDHYNCVRSGGQCLYSACPIYTKIQGTCYHGKA--KCCK-----
DEFB1_hc        -GDNF----LTGLGHRSDHYNCVRSGGQCLYSACPIYTKIQGTCYQGKA--KCCK-----
DEFB1_gg        -GGNF----LTGLGHRSDHYNCVSSGGQCLYSACPIFTKIQGTCYGGKA--KCCK-----
DEFB4_hs        -----------VFGGIGDPVTCLKSGAICHPVFCPRRYKQIGTCGLPGT--KCCKKP---
DEFB4_pa        -----------VFGDIRNPVTCVRSGAICLPGFCPRRYKHIGVCGVSAI--KCCKKP---
DEFB4_ce        -----------AFGDIRNPVTCLRSGAICHPGFCPRRYKHIGVCGVSAI--KCCKKP---
DEFB4_pc        -----------VFGDIRNPITCLKSGAICHPGFCPGRYKHIGVCGVSAI--KCCKKP---
DEFB4_mf        -----------VFGDIRNPVTCVRSGAICLPGFCPRRYKHIGVCGVSAI--KCCKKP---
DEFB4_hm        -----------VFGDIRNPVTCLKSGAICHPVFCPRRYKQIGTCGLPGT--KCCKKP---
DEFB4_hl        -----------VFGDIRNPVTCLKSGAICHPVFCPRRYKQIGTCGLPGT--KCCRKP---
DEFB4_pp        -----------VFGGIGDPVTCLKSGAICHPVFCPRRYKQIGTCGLPGT--KCCKKP---
DEFB4_ca        -----------ALGDIRNPVTCLRSGAICHPGFCPRRYKHIGVCGVSAI--KCCKKP---
DEFB4_hc        -----------VFGDIRNPVTCLKSGAICHPVFCPRRYKQIGTCGLPGT--KCCRKP---
DEFB4_pm        -----------VFGDIRNPITCLKSGAICHPGFCPRRYKHIGVCGVSAI--KCCKKP---
DEFB4_cj        -----------VFGDTRNLFTCIWSGAICHPGFCPGTYKHIGICGVPLI--KCCKKP---
DEFB4_po        -----------VFGDIRNPITCLKSGAICHPGFCPRRYKHIGVCGVSAI--KCCKKP---
DEFB4_gg        -----------VFGGIGDPVTCLKSGAICHPVFCPRRYKQIGTCGLPGT--KCCKKP---
DEFB4_cp        -----------AFGDIRNPVTCLRSGAICHPGFCPRRYKHIGVCGVSAI--KCCKKP---
DEFB4_pt        -----------VFGGISDPVTCLKSGAICHPVFCPRRYKQIGTCGLPGT--KCCKKP---
DEFB103_hs      ---------HGGIINTLQKYYCRVRGGRCAVLSCLPKEEQIGKCSTRGR--KCCRRKK--
DEFB103_pa      ---------HGGIINTLQKYYCRVRGGRCAVLSCLPKEEQIGKCSTRGR--KCCRRKK--
DEFB103_pt      ---------HGGIINTLQKYYCRVRGGRCAVLTCLPKEEQIGKCSTRGR--KCCRRKK--
DEFB103_gg      ---------HGGIINTLQKYYCRVRGGRCAVLSCLPKEEQIGKCSTRGR--KCCRRKK--
DEFB103_pp      ---------HGGIINTLQKYYCRVRGGRCAVLSCLPKEEQIGKCSTRGR--KCCRRKK--
DEFB103_hc      ---------HGGLMNTLQKYYCRVRGGWCAVLSCLPKEEQIGKCSTRGR--KCCRRKK--
DEFB103_hl      ---------HGGIINTLQKYYCRVRGGRCAVLSCLPKEEQIGKCPMRGR--KCCRRKK--
DEFB103_hm      ---------HGGIINTLQKYYCRVRGGRCAVLSCLPKEEQIGKCPMRGR--KCCRRKK--
DEFB103_pm      ---------HGGIINTLQKYYCRVRGGRCALLSCLPKEEQIGKCSTRGR--KCCRRKK--
DEFB103_po      ---------HGGIINTLQKYYCRVRGGRCALLSCLPKEEQIGKCSTRGR--KCCRRKK--
DEFB103_pc      ---------HGGIINTLQKYYCRVRGGRCALLSCLPKEEQIGKCSTRGR--KCCRRKK--
DEFB103_mf      ---------HGGIINTLQKYYCRVRGGRCAVLSCLPKEEQIGKCSTRGR--KCCRRKK--
DEFB103_mm      ---------HGGIINTLQKYYCRVRGGRCAVLSCLPKEEQIGKCSTRGR--KCCRRKK--
DEFB103_cp      ---------HGGIINTLQKYYCRVRGGRCAVLSCLPKEEQIGKCSTRGR--KCCRRKK--
DEFB103_ca      ---------HGGIINTLQKYYCRVRGGRCAVLSCLPKEEQIGKCSTRGR--KCCRRKK--
DEFB103_ce      ---------HGGIINTLQKYYCRVRGGRCAVLSCLPKEEQIGKCSTRGR--KCCRRKK--
DEFB103_so      ---------HGGIINTLQKYYRRVRGGRCAVLSCLPKEEQIGKCSTRGR--KCCRRKK--
DEFB104_hs      ------------RSEFELDRICGYGTARCR-KKCRSQEYRIGRCPN-TY--ACCLRKWDE
DEFB104_pa      ------------RSEFELDRICGYGTARCR-NKCRSQEYEIGRCPN-SY--ACCLRKWDE
DEFB104_pt      ------------RSEFELDRICGYGTARCR-KKCRSQEYRIGRCPN-TY--ACCLRKWDE
DEFB104_pp      ------------RSEFELDRICGYGTARCR-KKCRSQEYRIGRCPN-TY--ACCLRKWDE
DEFB104_ca      ------------RSEFELDRICGYGTARCR-NKCRSQEYKIGRCPN-SY--ACCLRKWDE
DEFB104_mm      ------------RSEFELDRICGYGTARCR-NKCRSQEYKIGRCPN-SY--ACCLRKWDE
DEFB105_hs      CQAGLDFSQPFPSGEFAVCESCKLGRGKCR-KECLENEKPDGNCRL-NF--LCCRQR---
DEFB105_pa      CQAGLEFSEPFPSGRFAVCESCKLGRGKCR-KECLENEKPDGSCRL-NF--LCCRQR---
DEFB105_mm      CQAGLEFSEPFPSGRFAVCESCKLGRGKCR-KECLENERPDGSCRL-NF--LCCRPR---
DEFB105_pt      CQAGLDFSQPFPSGEFAVCESCKLGRGKCR-KECLENEKPDGNCRL-NF--LCCRQR---
DEFB105_pp      --------------EFAVCESCKLGRGKCR-KECLENEKPDGDCRL-NF--LCCRER---
DEFB105_ca      --------------GFAVCESCKLGRGRCR-KECLENEKPDGRCRL-NF--LCCRQK---
DEFB106_hs      -------------KNAFFDEKCNKLKGTCK-NNCGKNEELIALCQK-SL--KCCRTIQPC
DEFB106_pa      -------------KNAFFDEKCDKLRGTCK-NSCEKNEELTSFCQK-SL--KCCRTIQTC
DEFB106_pt      -------------KNAFFDEKCNKLKGTCK-NNCGKNEELIALCQK-SL--KCCRTIQPC
DEFB106_cj      -------------KSAFFVERCQRLKGTCV-GYRKKNEEIIALCQK-FL--KCCLTI---
DEFB106_ca      -------------QECIFDEKCDELKGACK-KHCEKNEELTSFCQK-SL--KCCRTI---
DEFB106_pp      -------------KNEFFDEKCGKLKGTCK-NNCGKNEELIALCQK-SL--KCCRTI---
DEFB107_hs      ------------RTAIHRALISKRMEGHCE-AECLTFEVKIGGCRA-ELAPFCCKNR---
DEFB107_pa      ------------RTAIHRALICKRMEGHCE-AECLTFEVKIGGCRA-ELTPYCCKKR---
DEFB107_pt      ------------FQAIHRALISKRMEGHCE-AECLTFEVKTGGCRA-ELAPFCCKNR---
DEFB107_pp      ------------RTAIHRALICKRMEGHCE-AECLTFEVKIGGCRA-ELAPFCCKNT---
DEFB107_ca      ------------RTAIHRALICKRMEGHCE-AECLTFEVKIGGCRA-ELTPYCCKRT---
DEFB108_hs      --------------KGKFKEICERPNGSCR-DFCLETEIHVGRCLN-SR--PCCLPLGHQ
DEFB108_pt      --------------RGKFKEICERPDGSCR-DFCLETEIHVGRCLN-SR--PCCLPLGHQ
DEFB108_pp      --------------RGKFKEICERPNGSCR-DFCLETEIHVGRCLN-SR--PCCLPL---
DEFB108_mm      --------------RGKFKEICERPNGSCR-DFCLKTEIHVGRCLN-SR--PCCLPLGHQ
GGGAL1          ------------SQALGRKSDCFRKSGFCAFLKCPSLTLISGKCSRFYL---CCKRIWG-
                                            *            . *        **      

Defb1           -------------------
Defb2           -------------------
Defb3           -------------------
Defb4           -------------------
Defb5           -------------------
Defb6           -------------------
Defb7           KKTKIL-------------
Defb8           -------------------
Defb9           -------------------
Defb10          -------------------
Defb11          EGST---------------
Defb12          -------------------
Defb13          -------------------
Defb14          -------------------
Defb15          GKSKSNQSDEGSGHMGTWG
Defb34          GRSKGNQSDEGSGHMGTRG
Defb35          -------------------
Defb37          -------------------
Defb38          -------------------
Defb39          IRVPRKKKV----------
Defb40          ARNHVYHV-----------
DEFB1_hs        -------------------
DEFB1_pa        -------------------
DEFB1_mf        -------------------
DEFB1_so        -------------------
DEFB1_pm        -------------------
DEFB1_pt        -------------------
DEFB1_pc        -------------------
DEFB1_hl        -------------------
DEFB1_pp        -------------------
DEFB1_ca        -------------------
DEFB1_po        -------------------
DEFB1_hm        -------------------
DEFB1_ce        -------------------
DEFB1_cp        -------------------
DEFB1_hc        -------------------
DEFB1_gg        -------------------
DEFB4_hs        -------------------
DEFB4_pa        -------------------
DEFB4_ce        -------------------
DEFB4_pc        -------------------
DEFB4_mf        -------------------
DEFB4_hm        -------------------
DEFB4_hl        -------------------
DEFB4_pp        -------------------
DEFB4_ca        -------------------
DEFB4_hc        -------------------
DEFB4_pm        -------------------
DEFB4_cj        -------------------
DEFB4_po        -------------------
DEFB4_gg        -------------------
DEFB4_cp        -------------------
DEFB4_pt        -------------------
DEFB103_hs      -------------------
DEFB103_pa      -------------------
DEFB103_pt      -------------------
DEFB103_gg      -------------------
DEFB103_pp      -------------------
DEFB103_hc      -------------------
DEFB103_hl      -------------------
DEFB103_hm      -------------------
DEFB103_pm      -------------------
DEFB103_po      -------------------
DEFB103_pc      -------------------
DEFB103_mf      -------------------
DEFB103_mm      -------------------
DEFB103_cp      -------------------
DEFB103_ca      -------------------
DEFB103_ce      -------------------
DEFB103_so      -------------------
DEFB104_hs      SLLNRTKP-----------
DEFB104_pa      SLLNRTKP-----------
DEFB104_pt      SLLNRTKP-----------
DEFB104_pp      SLLNRTKP-----------
DEFB104_ca      SLLNRTKP-----------
DEFB104_mm      SLLNRTKP-----------
DEFB105_hs      -------------------
DEFB105_pa      -------------------
DEFB105_mm      -------------------
DEFB105_pt      -------------------
DEFB105_pp      -------------------
DEFB105_ca      -------------------
DEFB106_hs      GSIID--------------
DEFB106_pa      GNTTD--------------
DEFB106_pt      GSIID--------------
DEFB106_cj      -------------------
DEFB106_ca      -------------------
DEFB106_pp      -------------------
DEFB107_hs      -------------------
DEFB107_pa      -------------------
DEFB107_pt      -------------------
DEFB107_pp      -------------------
DEFB107_ca      -------------------
DEFB108_hs      PRIESTTPKKD--------
DEFB108_pt      PRIESTTPKKD--------
DEFB108_pp      -------------------
DEFB108_mm      PRIESTTPKMD--------
GGGAL1          -------------------
                                   

 
