# Supplementary material for: The complexity of selection at the major primate β-defensin locus
Source: BMC Evol Biol. 2005 May 18;5:32. doi: 10.1186/1471-2148-5-32 (PMC1156880; doi:10.1186/1471-2148-5-32)
Supplement: Additional File 2 — The full nucleotide multiple sequence alignment (derived form the corresponding protein alignment in Additional file 1) for all primate and mouse sequences analysed, it is presented in FASTA format followed by interleaved (CLUSTALW) format. [file 1471-2148-5-32-S2.txt]

>Defb1
---GGTGTTGGC------------ATTCTCACAAGTCTTGGACGAAGAACAGATCAATACAAATGCCTTCAACATGGAGGATTCTGTCTCCGCTCCAGCTGCCCATCTAATACCAAACTACAGGGAACCTGTAAACCAGATAAGCCC------AACTGTTGTAAGAGC---------------------------------------------------------------------
>Defb2
GCTGTTGGAAGT---------------TTAAAAAGTATTGGATACGAAGCAGAACTTGACCACTGCCACACCAATGGAGGGTACTGTGTCAGAGCCATTTGTCCTCCTTCTGCCAGGCGTCCTGGGAGCTGTTTCCCAGAGAAGAAC------CCCTGTTGCAAGTACATGAAA---------------------------------------------------------------
>Defb3
CTGCTGTCTCCACCT------------GCAGCTTTTAGCAAAAAAATCAACAATCCAGTAAGTTGTTTGAGGAAAGGAGGCAGATGCTGG---AATCGGTGCATTGGCAACACTCGTCAGATTGGCAGTTGTGGAGTTCCTTTCCTC------AAATGCTGCAAGAGAAAA------------------------------------------------------------------
>Defb4
CTGCTGTCTCCACTT------------GCAGCCTTTACCCAAATTATCAACAATCCAATAACATGCATGACCAATGGAGCCATATGCTGG---GGTCCGTGCCCTACCGCTTTTCGACAGATTGGCAATTGTGGCCATTTTAAAGTC------AGATGCTGTAAGATAAGA------------------------------------------------------------------
>Defb5
------------------------------GTCTTTAGCAAAACAATCAACAATCCAGTAAGTTGCTGTATGATTGGAGGCATATGCAGG---TATCTGTGCAAGGGCAACATTCTTCAGAATGGCAGTTGTGGAGTTACTAGTCTC------AACTGCTGCAAGAGAAAA------------------------------------------------------------------
>Defb6
ATGCTGTCTCCACTT------------GCAGCCTTTTCCCAATTAATCAACAGTCCAGTAACATGCATGAGCTATGGAGGCTCATGCCAG---CGTTCATGCAATGGAGGTTTTCGACTGGGTGGCCATTGTGGCCATCCTAAAATC------AGATGCTGCCGCAGAAAA------------------------------------------------------------------
>Defb7
TTGCTGTCTCCATTT------------GCAGCTTTTAGCCAAGACATCAACAGTAAACGAGCTTGCTATCGGGAAGGAGGCGAATGCCTG---CAACGGTGCATTGGCCTTTTTCATAAGATTGGAACTTGTAATTTT---CGTTTC------AAATGCTGCAAGTTTCAAATCCCAGAGAAGAAGACAAAGATCCTG---------------------------------------
>Defb8
CTGCTGTCTCCACTT------------GCAGCTTTTAGCCAAAAAATCAATGAACCAGTAAGTTGCATTCGAAACGGAGGCATATGCCAG---TATCGGTGCATTGGCCTTAGGCATAAGATTGGAACTTGTGGATCT---CCTTTC------AAATGCTGCAAG------------------------------------------------------------------------
>Defb9
------GCT------------------GCCAACTCTATAATCGGTGTATCAGAAATGGAACGGTGCCACAAGAAAGGAGGGTACTGTTAT---TTTTATTGTTTCAGTTCTCACAAAAAAATTGGTAGCTGTTTTCCAGAGTGG------CCAAGGTGCTGCAAGAACATAAAG---------------------------------------------------------------
>Defb10
GCTGTTGGAGAT---------------CTAAAACATCTTATACTCAAAGCACAACTTACACGGTGCTACAAGTTCGGAGGGTTCTGTCACTATAATATTTGTCCTGGTAATAGCAGGTTTATGAGTAACTGTCACCCAGAGAATCTC------CGCTGTTGCAAGAACATAAAACAATTT---------------------------------------------------------
>Defb11
GCTGTTGGAGAT---------------CTAAAACATCTTATACTCAAAGCACAACTTGCACGGTGCTACAAGTTCGGAGGGTTCTGTTACAATTCCATGTGTCCTCCTCATACCAAGTTTATAGGTAACTGTCACCCAGACCACCTC------CACTGTTGCATAAACATGAAAGAATTGGAAGGAAGCACA---------------------------------------------
>Defb12
---GTAGTTGAACTG------------------CCATCAGGGGAGATTGCTGTGTGCGAGACATGCAGGCTCGGCCGGGGAAAATGCAGG---AGAACATGCATAGAGAGTGAGAAGATTGCGGGCTGGTGCAAGCTG---AACTTC------TTCTGCTGTCGAGAGAGGATC---------------------------------------------------------------
>Defb13
---CTCATTCAACTT------------TACCCAGCCTGGGGCACATTGTACAGAAGGTTCCTCTGTAAAAAGATGAATGGCCAATGTGAA---GCTGAGTGCTTTACCTTCGAGCAAAAGATTGGGACCTGCCAAGCC---AATTTC------CTGTGCTGCAGGAAAAGAAAGGAACAC---------------------------------------------------------
>Defb14
TTCTTGGTGCCTGCTCCAGGG------GACGCATTCCTACCAAAAACCCTCCGAAAATTTTTCTGCAGAATAAGAGGTGGCCGGTGTGCTGTACTTAACTGCCTTGGAAAGGAAGAACAAATAGGTCGATGTTCTAATAGCGGTCGA------AAATGCTGCCGAAAGAAGAAG---------------------------------------------------------------
>Defb15
---------------------------CTGGACCCAGCCAAGAATGCATTTTTTGATGAGAAATGCAGCAGGGTTAATGGGAGATGCACA---GCATCTTGTCTGAAGAATGAAGAACTCGTTGCTCTCTGCCAGAAG---AATCTG------AAGTGCTGTGTGACAGTCCAGCCCTGTGGAAAGAGCAAGAGCAACCAGTCAGATGAAGGCTCAGGCCACATGGGGACTTGGGGA
>Defb34
------TGGTCC---------------CAGCCAAGAATGCATTTTTTTTTTTTTGATGAGAAATGCAGCAGGATTAATGGGAGATGCACA---GCATCTTGTTTGAAGAACGAAGAACTTGTTGCTCTCTGCTGGAAG---AATCTA------AAGTGCTGTGTGACAGTCCAGTCCTGTGGAAGGAGCAAGGGCAACCAGTCAGATGAAGGCTCGGGCCACATGGGCACTCGGGGA
>Defb35
TTTTTGCAGCTC---------------TTTCCTGGCACAGGGGAGATTGCTGTGTGCGAGACATGCAGGCTCGGCCGGGGAAAATGCAGG---AGAGCATGCATAGAGAGTGAGAAGATTGTGGGCTGGTGCAAGCTG---AACTTC------TTCTGCTGTCGAGAGAGGATC---------------------------------------------------------------
>Defb37
------TCCAACTTC------------CAGAACAACCCAGTTGCTATGCTTGACACAATAGCATGTATTGAGAATAAAGACACCTGTCGCCTCAAGAACTGCCCACGCCTTCATAATGTAGTTGGCACCTGTTATGAAGGAAAAGGC------AAGTGTTGCCACAAAAAC------------------------------------------------------------------
>Defb38
TATTTCTTCCAGATC------------AACCAAGCTATTGGCCCT------GACACAAAAAAATGTGTCCAAAGGAAAAATGCCTGTCACTACTTTGAATGCCCATGGTTGTATTATTCTGTTGGCACCTGTTATAAAGGAAAAGGC------AAGTGTTGCCAAAAACGCTAT---------------------------------------------------------------
>Defb39
GGCAGCTCCCAG---------------ATCAACCCAGTTTCTGGT---GACGATTCAATACAATGTTTTCAAAAGAATAACACCTGTCACACCAACCAATGCCCATATTTTCAAGATGAGATCGGCACGTGTTATGACAGAAGAGGC------AAGTGTTGCCAAAAACGCCTTTTGCATATCAGAGTTCCAAGGAAGAAGAAGGTG------------------------------
>Defb40
TCATGCTTTCAG---------------ATCAACCCAGTTGCT---GTTCTTGACACAATAAAATGTCTCCAAGGAAACAACAACTGTCACATTCAGAAATGCCCATGGTTTTTACTTCAAGTTAGCACCTGTTATAAAGGAAAGGGC------AGATGTTGCCAAAAACGCCGTTGGTTTGCCAGAAATCATGTGTACCATGTG---------------------------------
>DEFB1_hs
---ggtggtaacttt------------ctcacaggccttggccacagatctgatcattacaattgcgtcagcagtggagggcaatgtctctattctgcctgcccgatctttaccaaaattcaaggcacctgttacagagggaaggcc------aagtgctgcaag------------------------------------------------------------------------
>DEFB1_pa
---------ggc------gataactttctcacaggtcttggccacagatctgaccattacaactgcgtcaggagtggagggcaatgtctctattctgcctgcccaatctataccagaattcaaggcacctgttaccacgggaaggcc------aagtgctgcaag------------------------------------------------------------------------
>DEFB1_mf
---------GGC------GATAACTTTCTCACAGGTCTTGGCCACAGATCTGACCATTACAACTGCGTCAGGAGTGGAGGGCAATGTCTCTATTCTGCCTGCCCAATCTATACCAGAATTCAAGGCACCTGTTACCACGGGAAGGCC------AAGTGCTGCAAG------------------------------------------------------------------------
>DEFB1_so
---GGTGACACCTTT------------CTCACAGGTCTTGGCCACAGATCTGACCATTACAATTGTGTCAAGGGTGGAGGGCAATGTCTCTATTCTGCCTGCCCAATCTATACCAAAGTTCAAGGCACCTGTTACGGTGGGAAGGCC------AAGTGCTGCAAG------------------------------------------------------------------------
>DEFB1_pm
---GGCGATAACTTT------------CTCACAGGTCTTGGCCACAGATCTGACCATTACAACTGCGTCAGGAGTGGAGGGCAATGTCTCTATTCCGCCTGCCCAATCTATACCAAAATTCAAGGCACCTGTTACCACGGGAAGGCC------AAGTGCTGCAAG------------------------------------------------------------------------
>DEFB1_pt
---GGTGGTAACTTT------------CTCACAGGCCTTGGCCACAGATCTGATCATTACAACTGCGTCAGCAGTGGAGGGCAATGTCTCTATTCTGCCTGCCCGATCTTTACCAAAATTCAAGGCACCTGTTACGGAGGGAAGGCC------AAGTGCTGCAAG------------------------------------------------------------------------
>DEFB1_pc
---GGCGATAACTTT------------CTCACAGGTCTTGGCCACAGATCTGACCATTACAACTGCGTCAGGAGTGGAGGGCAATGTCTCTATTCCGCCTGCCCAATCTATACCAAAATTCAAGGCACCTGTTACCACGGGAAGGCC------AAGTGCTGCAAG------------------------------------------------------------------------
>DEFB1_hl
---GGTGATAACTTT------------CTCACAGGTCTTGGCCACAGATCTGACCATTACAACTGCGTCAGGAGTGGAGGGCAATGTCTCTATTCCGCCTGCCCAATCTATACCAAAATTCAAGGCACCTGTTACCAAGGAAAGGCC------AAGTGCTGCAAG------------------------------------------------------------------------
>DEFB1_pp
---GGTGGTAACTTT------------CTCACAGGCCTTGGCCACAGATCTGATCATTACAATTGCGTCAGCAGTGGAGGGCAATGTCTCTATTCTGCCTGCCCGATCTTTACCAAAATTCAAGGCACCTGTTACAGAGGGAAGGCC------AAGTGCTGCAAG------------------------------------------------------------------------
>DEFB1_ca
---GGCGATAACTTT------------CTCACAGGTCTTGGCCACAGATCTGACCATTACAACTGCGTCAGGAGTGGAGGGCAATGTCTCTATTCTGCCTGCCCAATCTATACCAAAATTCAAGGCACCTGTTACCACGGGAAAGCC------AAGTGCTGCAAG------------------------------------------------------------------------
>DEFB1_po
---GGCGATAACTTT------------CTCACAGGTCTTGGCCACAGATCTGACCATTACAACTGCGTCAGGAGTGGAGGGCAATGTCTCTATTCCGCCTGCCCAATCTATACCAAAATTCAAGGCACCTGTTACCACGGGAAGGCC------AAGTGCTGCAAG------------------------------------------------------------------------
>DEFB1_hm
---GGTGATAACTTT------------CTCACAGGTCTTGGCCACAGATCTGACCATTACAACTGCGTCAGGAGTGGAGGGCAATGTCTCTATTCCGCCTGCCCAATCTATACCAAAATTCAAGGCACCTGTTACCAAGGAAAGGCC------AAGTGCTGCAAG------------------------------------------------------------------------
>DEFB1_ce
---GGCGATAACTTT------------CTCACAGGTCTTGGCCACAGATCTGACCATTACATCTGCGTCAGGAGTGGAGGGCAATGTCTCTATTCCGCCTGCCCAATCTATACCAAAATTCAAGGCACCTGTTACCACGGGAAGGCC------AAGTGCTGCAAG------------------------------------------------------------------------
>DEFB1_cp
---GGCGATAACTTT------------CTCACAGGTCTTGGCCACAGATCTGACCATTACAACTGCGTCAGGAGTGGAGGGCAATGTCTCTATTCTGCCTGCCCAATCTATACCAAAATTCAAGGCACCTGTTACCACGGGAAGGCC------AAGTGCTGCAAG------------------------------------------------------------------------
>DEFB1_hc
---GGTGATAACTTT------------CTCACAGGTCTTGGCCACAGATCTGACCATTACAACTGTGTCAGGAGTGGAGGGCAATGTCTCTATTCTGCCTGCCCAATCTATACCAAAATTCAAGGCACCTGTTACCAAGGAAAGGCC------AAGTGCTGCAAG------------------------------------------------------------------------
>DEFB1_gg
---GGTGGTAACTTT------------CTCACAGGTCTTGGCCACAGATCTGATCATTACAATTGCGTCAGCAGTGGAGGGCAATGTCTCTATTCCGCCTGCCCGATCTTTACCAAAATTCAAGGCACCTGTTACGGAGGGAAGGCC------AAGTGCTGCAAG------------------------------------------------------------------------
>DEFB4_hs
---------------------------------GTTTTTGGTGGTATAGGCGATCCTGTTACCTGCCTTAAGAGTGGAGCCATATGTCATCCAGTCTTTTGCCCTAGAAGGTATAAACAAATTGGCACCTGTGGTCTCCCTGGAACA------AAATGCTGCAAAAAGCCA------------------------------------------------------------------
>DEFB4_pa
---------------------------------GTTTTTGGTGATATAAGGAATCCTGTTACCTGCGTTAGGAGTGGTGCCATATGTCTTCCAGGCTTTTGCCCTAGAAGGTATAAACATATTGGCGTCTGTGGTGTCTCTGCAATA------AAATGCTGCAAAAAGCCA------------------------------------------------------------------
>DEFB4_ce
---------------------------------GCTTTTGGTGATATAAGGAATCCTGTTACCTGCCTTAGGAGTGGTGCCATATGTCATCCAGGCTTTTGCCCTAGAAGGTATAAACATATCGGCGTCTGTGGTGTCTCTGCAATA------AAATGCTGCAAAAAGCCA------------------------------------------------------------------
>DEFB4_pc
---------------------------------GTTTTTGGTGATATAAGGAATCCTATTACCTGCCTTAAGAGTGGTGCCATATGTCATCCAGGCTTTTGCCCTGGAAGGTATAAACATATCGGCGTCTGTGGTGTCTCTGCAATA------AAATGCTGCAAAAAGCCA------------------------------------------------------------------
>DEFB4_mf
---------------------------------GTTTTTGGTGATATAAGGAATCCTGTTACCTGCGTTAGGAGTGGTGCCATATGTCTTCCAGGCTTTTGCCCTAGAAGGTATAAACATATTGGCGTCTGTGGTGTCTCTGCAATA------AAATGCTGCAAAAAGCCA------------------------------------------------------------------
>DEFB4_hm
---------------------------------GTTTTTGGTGATATAAGGAATCCTGTTACCTGCCTTAAGAGTGGTGCCATATGTCATCCAGTCTTTTGCCCTAGAAGGTATAAACAAATCGGCACCTGTGGTCTCCCTGGAACA------AAATGCTGCAAAAAGCCA------------------------------------------------------------------
>DEFB4_hl
---------------------------------GTTTTTGGTGATATAAGGAATCCTGTTACCTGCCTTAAGAGTGGTGCCATATGTCATCCAGTCTTTTGCCCTAGAAGGTATAAACAAATCGGCACCTGTGGTCTCCCTGGAACA------AAATGCTGCCGAAAGCCA------------------------------------------------------------------
>DEFB4_pp
---------------------------------GTTTTTGGTGGTATAGGCGATCCTGTTACCTGCCTTAAGAGTGGAGCCATATGTCATCCAGTCTTTTGCCCTAGAAGGTATAAACAAATTGGCACCTGTGGTCTCCCTGGAACA------AAATGCTGCAAAAAGCCA------------------------------------------------------------------
>DEFB4_ca
---------------------------------GCTCTTGGTGATATAAGGAATCCTGTTACCTGCCTTAGGAGTGGTGCCATATGTCATCCAGGCTTTTGCCCTAGAAGGTATAAACATATCGGCGTCTGTGGCGTCTCTGCAATA------AAATGCTGCAAAAAGCCA------------------------------------------------------------------
>DEFB4_hc
---------------------------------GTTTTTGGTGATATAAGGAATCCTGTTACCTGCCTTAAGAGTGGTGCCATATGTCATCCAGTCTTTTGCCCTAGAAGGTATAAACAAATCGGCACCTGTGGTCTCCCTGGAACA------AAATGCTGCCGAAAGCCA------------------------------------------------------------------
>DEFB4_pm
---------------------------------GTTTTTGGTGATATAAGGAATCCTATTACCTGCCTTAAGAGTGGTGCCATATGTCATCCAGGCTTTTGCCCTCGAAGGTATAAACATATCGGCGTCTGTGGTGTCTCTGCAATA------AAATGCTGCAAAAAGCCA------------------------------------------------------------------
>DEFB4_cj
---------------------------------GTTTTTGGTGATACAAGGAATCTTTTTACCTGCATTTGGAGTGGTGCCATATGTCATCCAGGCTTTTGCCCTGGAACGTATAAACATATCGGCATCTGTGGTGTCCCTCTAATA------AAATGCTGCAAAAAGCCA------------------------------------------------------------------
>DEFB4_po
---------------------------------GTTTTTGGTGATATAAGGAATCCTATTACCTGCCTTAAGAGTGGTGCCATATGTCATCCAGGCTTTTGCCCTCGAAGGTATAAACATATCGGCGTCTGTGGTGTCTCTGCAATA------AAATGCTGCAAAAAGCCA------------------------------------------------------------------
>DEFB4_gg
---------------------------------GTTTTTGGTGGTATAGGCGATCCTGTTACCTGCCTTAAGAGTGGAGCCATATGTCATCCAGTCTTTTGCCCTAGAAGGTATAAACAAATTGGCACCTGTGGTCTCCCTGGAACA------AAATGCTGCAAAAAGCCA------------------------------------------------------------------
>DEFB4_cp
---------------------------------GCTTTTGGTGATATACGGAATCCTGTTACCTGCCTTAGGAGTGGTGCCATATGTCATCCAGGCTTTTGCCCTAGAAGGTATAAACATATCGGTGTCTGTGGTGTCTCTGCAATA------AAATGCTGCAAAAAGCCA------------------------------------------------------------------
>DEFB4_pt
---------------------------------GTTTTTGGTGGTATAAGCGATCCTGTTACCTGCCTTAAGAGTGGAGCCATATGTCATCCAGTCTTTTGCCCTAGAAGATATAAACAAATTGGCACCTGTGGTCTCCCTGGAACA------AAATGCTGCAAAAAGCCA------------------------------------------------------------------
>DEFB103_hs
---------------------------CATGGAGGAATCATAAACACATTACAGAAATATTATTGCAGAGTCAGAGGCGGCCGGTGTGCTGTGCTCAGCTGCCTTCCAAAGGAGGAACAGATCGGCAAGTGCTCGACGCGTGGCCGA------AAATGCTGCCGAAGAAAGAAA---------------------------------------------------------------
>DEFB103_pa
---------------------------CATGGAGGGATCATAAACACACTGCAGAAATATTATTGCAGAGTCAGAGGTGGCCGGTGTGCTGTGCTCAGCTGCCTGCCAAAGGAGGAACAGATTGGCAAGTGCTCGACACGTGGCCGA------AAATGCTGTCGAAGAAAGAAG---------------------------------------------------------------
>DEFB103_pt
---------------------------CATGGAGGAATCATAAACACATTGCAGAAATATTATTGCAGAGTCAGAGGCGGCCGGTGTGCTGTGCTCACCTGCCTTCCAAAGGAGGAACAGATCGGCAAGTGCTCGACGCGTGGCCGA------AAATGCTGCCGAAGAAAGAAA---------------------------------------------------------------
>DEFB103_gg
---------------------------CATGGAGGAATCATAAACACATTACAGAAATATTATTGCAGAGTCAGAGGCGGCCGGTGTGCTGTGCTCAGCTGCCTTCCAAAGGAGGAACAGATTGGCAAGTGCTCGACACGTGGCCGA------AAATGCTGCCGAAGAAAGAAA---------------------------------------------------------------
>DEFB103_pp
---------------------------CATGGAGGAATCATAAACACATTACAGAAATATTATTGCAGAGTCAGAGGCGGCCGGTGTGCTGTGCTCAGCTGCCTTCCAAAGGAGGAACAGATTGGCAAGTGTTCGACACGTGGCCGA------AAATGCTGCCGAAGAAAGAAA---------------------------------------------------------------
>DEFB103_hc
---------------------------CATGGAGGACTCATGAACACATTACAGAAATATTATTGCAGAGTCAGAGGCGGCTGGTGTGCTGTGCTCAGCTGCCTTCCAAAGGAGGAACAGATTGGCAAGTGTTCGACGCGTGGCCGA------AAATGCTGCCGAAGAAAGAAA---------------------------------------------------------------
>DEFB103_hl
---------------------------CATGGAGGAATCATAAACACATTACAGAAATATTATTGCAGAGTCAGAGGTGGCCGGTGTGCTGTGCTCAGCTGCCTTCCAAAGGAGGAACAGATTGGCAAGTGCCCGATGCGTGGCCGA------AAATGCTGCCGAAGAAAGAAA---------------------------------------------------------------
>DEFB103_hm
---------------------------CATGGAGGAATCATAAACACATTACAGAAATATTATTGCAGAGTCAGAGGTGGCCGGTGTGCTGTGCTCAGCTGCCTTCCAAAGGAGGAACAGATTGGCAAGTGCCCGATGCGTGGCCGA------AAATGCTGCCGAAGAAAGAAA---------------------------------------------------------------
>DEFB103_pm
---------------------------CATGGAGGAATCATAAACACATTGCAGAAATATTATTGCAGAGTCAGAGGTGGCCGGTGTGCTCTGCTCAGCTGCCTTCCAAAGGAGGAACAGATTGGCAAGTGCTCGACACGTGGCCGA------AAATGCTGTCGAAGAAAGAAG---------------------------------------------------------------
>DEFB103_po
---------------------------CATGGAGGAATCATAAACACATTGCAGAAATATTATTGCAGAGTCAGAGGTGGCCGGTGTGCTCTGCTCAGCTGCCTTCCAAAGGAGGAACAGATTGGCAAGTGCTCGACACGTGGCCGA------AAATGCTGTCGAAGAAAGAAG---------------------------------------------------------------
>DEFB103_pc
---------------------------CATGGAGGAATCATAAACACATTGCAGAAATATTATTGCAGAGTCAGAGGTGGCCGGTGTGCTCTGCTCAGCTGCCTTCCAAAGGAGGAACAGATTGGCAAGTGCTCGACACGTGGCCGA------AAATGCTGTCGAAGAAAGAAG---------------------------------------------------------------
>DEFB103_mf
---------------------------CATGGAGGAATCATAAACACATTGCAGAAATATTATTGCAGAGTCAGAGGTGGCCGGTGTGCTGTGCTCAGCTGCCTTCCAAAGGAGGAACAGATTGGCAAGTGCTCGACACGTGGCCGA------AAATGCTGTCGAAGAAAGAAG---------------------------------------------------------------
>DEFB103_mm
---------------------------CATGGAGGAATCATAAACACATTGCAGAAATATTATTGCAGAGTCAGAGGTGGCCGGTGTGCTGTGCTCAGCTGCCTTCCAAAGGAGGAACAGATTGGCAAGTGCTCGACACGTGGCCGA------AAATGCTGTCGAAGAAAGAAG---------------------------------------------------------------
>DEFB103_cp
---------------------------CATGGAGGAATCATAAACACATTGCAGAAATATTATTGCAGAGTCAGAGGTGGCCGGTGTGCTGTGCTCAGCTGCCTTCCAAAGGAGGAACAGATTGGCAAGTGCTCGACACGTGGCCGA------AAATGCTGTCGAAGAAAGAAG---------------------------------------------------------------
>DEFB103_ca
---------------------------CATGGAGGAATCATAAACACATTGCAGAAATATTATTGCAGAGTCAGAGGTGGCCGGTGTGCTGTGCTCAGCTGCCTTCCAAAGGAGGAACAGATTGGCAAGTGCTCGACACGTGGCCGA------AAATGCTGTCGAAGAAAGAAG---------------------------------------------------------------
>DEFB103_ce
---------------------------CATGGAGGAATCATAAACACATTACAGAAATATTATTGCAGAGTCAGAGGTGGCCGGTGTGCTGTGCTCAGCTGCCTTCCAAAGGAGGAACAGATTGGCAAGTGCTCGACACGTGGCCGA------AAATGCTGTCGAAGAAAGAAG---------------------------------------------------------------
>DEFB103_so
---------------------------CATGGAGGAATCATAAACACATTACAGAAATATTATCGCAGAGTCAGAGGCGGCCGGTGTGCTGTGCTCAGCTGCCTTCCAAAGGAGGAACAGATTGGCAAGTGCTCGACACGTGGCCGA------AAATGCTGCCGAAGAAAGAAA---------------------------------------------------------------
>DEFB104_hs
------------------------------------AGAAGCGAATTTGAATTGGACAGAATATGTGGTTATGGGACTGCCCGTTGCCGG---AAGAAATGTCGCAGCCAAGAATACAGAATTGGAAGATGTCCCAAC---ACCTAT------GCATGCTGTTTGAGAAAATGGGATGAGAGCTTACTGAATCGTACAAAACCC---------------------------------
>DEFB104_pa
------------------------------------AGAAGTGAATTTGAATTGGACAGAATATGTGGTTATGGGACTGCCCGCTGCCGG---AACAAATGTCGAAGCCAAGAATACGAAATTGGAAGATGTCCCAAC---TCCTAT------GCATGCTGTTTGAGAAAATGGGATGAGAGCTTACTGAATCGTACAAAACCC---------------------------------
>DEFB104_pt
------------------------------------AGAAGCGAATTTGAATTGGACAGAATATGTGGTTATGGGACTGCCCGTTGCCGG---AAGAAATGTCGCAGCCAAGAATACAGAATTGGAAGATGTCCCAAC---ACCTAT------GCATGCTGTTTGAGAAAATGGGATGAGAGCTTACTGAATCGTACAAAACCC---------------------------------
>DEFB104_pp
------------------------------------AGAAGCGAATTTGAATTGGACAGAATATGTGGTTATGGGACTGCCCGTTGCCGG---AAGAAATGTCGCAGCCAAGAATACAGAATTGGAAGATGTCCCAAC---ACCTAT------GCATGCTGTTTGAGAAAATGGGATGAGAGCTTACTGAATCGTACAAAACCC---------------------------------
>DEFB104_ca
------------------------------------AGAAGTGAATTTGAATTGGACAGAATATGTGGTTATGGGACTGCCCGCTGCCGG---AACAAATGTCGAAGCCAAGAATACAAAATTGGAAGATGTCCCAAC---TCCTAT------GCATGCTGTTTGAGAAAATGGGATGAGAGCTTACTGAATCGTACAAAACCC---------------------------------
>DEFB104_mm
------------------------------------AGAAGTGAATTTGAATTGGACAGAATATGTGGTTATGGGACTGCCCGCTGCCGG---AACAAATGTCGAAGCCAAGAATACAAAATTGGAAGATGTCCCAAC---TCCTAT------GCATGCTGTTTGAGAAAATGGGATGAGAGCTTACTGAATCGTACAAAACCC---------------------------------
>DEFB105_hs
TGCCAGGCAGGACTTGATTTTTCCCAACCATTTCCATCAGGTGAGTTTGCTGTCTGTGAGTCGTGCAAGCTTGGTCGGGGAAAATGCAGG---AAGGAGTGCTTGGAGAATGAGAAGCCCGATGGAAATTGCAGGCTG---AACTTT------CTCTGCTGCAGACAGAGG------------------------------------------------------------------
>DEFB105_pa
TGCCAGGCAGGACTTGAGTTTTCCGAACCATTTCCATCAGGGAGGTTTGCCGTCTGCGAGTCGTGCAAGCTCGGTCGGGGGAAATGCAGG---AAGGAGTGCTTGGAGAATGAGAAACCCGATGGAAGCTGCAGGCTG---AACTTC------CTCTGCTGCAGACAGAGG------------------------------------------------------------------
>DEFB105_mm
TGCCAGGCAGGACTTGAGTTTTCTGAACCATTTCCATCAGGGAGGTTTGCTGTCTGTGAGTCGTGCAAGCTCGGTCGGGGAAAATGCAGG---AAGGAGTGCTTGGAGAATGAGAGACCCGATGGAAGCTGCAGGCTG---AACTTT------CTCTGCTGCAGACCGAGG------------------------------------------------------------------
>DEFB105_pt
TGCCAGGCAGGACTTGATTTTTCCCAACCATTTCCATCAGGTGAGTTTGCTGTCTGTGAGTCGTGCAAGCTTGGTCGGGGAAAATGCAGG---AAGGAGTGCTTGGAGAATGAGAAGCCCGATGGAAATTGCAGGCTG---AACTTT------CTCTGCTGCAGACAGAGG------------------------------------------------------------------
>DEFB105_pp
------------------------------------------GAGTTTGCTGTCTGTGAGTCATGCAAGCTCGGTCGGGGAAAATGCAGG---AAAGAGTGCTTGGAGAATGAGAAGCCCGATGGAGATTGCAGGCTG---AACTTT------CTCTGCTGCAGAGAGAGG------------------------------------------------------------------
>DEFB105_ca
------------------------------------------GGGTTTGCTGTCTGTGAGTCGTGCAAGCTCGGTCGGGGAAGATGCAGG---AAGGAGTGCTTGGAGAATGAGAAACCCGATGGAAGATGCAGGCTG---AACTTT------CTCTGCTGCAGACAGAAG------------------------------------------------------------------
>DEFB106_hs
---------------------------------------AAGAATGCATTTTTTGATGAGAAATGCAACAAACTTAAAGGGACATGCAAG---AACAATTGCGGGAAAAATGAAGAACTTATTGCTCTCTGCCAGAAG---TCTCTG------AAATGCTGTCGGACCATCCAGCCATGTGGGAGCATTATAGAT------------------------------------------
>DEFB106_pa
---------------------------------------AAGAATGCATTTTTTGATGAGAAATGCGACAAACTTAGAGGGACATGCAAG---AACAGTTGTGAGAAAAATGAAGAACTTACTTCTTTCTGCCAGAAG---TCTCTG------AAATGCTGTCGGACCATCCAGACATGTGGGAACACTACAGAC------------------------------------------
>DEFB106_pt
---------------------------------------AAGAATGCATTTTTTGATGAGAAATGCAACAAACTTAAAGGGACATGCAAG---AACAATTGCGGGAAAAATGAAGAACTTATTGCTCTCTGCCAGAAG---TCTCTG------AAATGCTGTCGGACCATCCAGCCATGTGGGAGCATTATAGAT------------------------------------------
>DEFB106_cj
---------------------------------------AAGAGTGCATTTTTTGTTGAGAGATGCCAGAGACTTAAAGGGACATGCGTG---GGTTATCGTAAGAAAAATGAAGAAATTATTGCCCTCTGCCAGAAG---TTTCTG------AAATGCTGTCTGACCATC------------------------------------------------------------------
>DEFB106_ca
---------------------------------------CAAGAATGCATTTTTGATGAGAAATGCGACGAACTTAAAGGGGCATGCAAG---AAACATTGTGAGAAAAATGAAGAACTTACTTCTTTCTGCCAGAAG---TCTCTG------AAATGCTGTCGGACCATC------------------------------------------------------------------
>DEFB106_pp
---------------------------------------AAGAATGAATTTTTTGATGAGAAATGCGGCAAACTTAAAGGGACATGCAAG---AACAATTGCGGGAAAAATGAAGAACTTATTGCTCTCTGCCAGAAG---TCTCTG------AAATGCTGTCGGACCATC------------------------------------------------------------------
>DEFB107_hs
------------------------------------AGGACAGCAATTCATAGAGCACTAATTAGTAAGAGAATGGAAGGTCACTGTGAA---GCCGAATGTCTTACCTTTGAAGTAAAGATTGGGGGCTGTAGAGCT---GAATTAGCACCATTTTGCTGCAAAAACAGA------------------------------------------------------------------
>DEFB107_pa
------------------------------------AGGACAGCAATTCATAGAGCACTAATTTGTAAGAGAATGGAAGGTCACTGTGAA---GCTGAATGTCTTACCTTTGAAGTAAAGATTGGGGGCTGTAGAGCT---GAATTAACACCATATTGCTGCAAAAAGAGA------------------------------------------------------------------
>DEFB107_pt
------------------------------------TTCCAAGCAATTCATAGAGCACTAATTAGTAAGAGAATGGAAGGTCACTGTGAA---GCCGAATGTCTTACCTTTGAAGTAAAGACTGGGGGCTGTAGAGCT---GAATTAGCACCATTTTGCTGCAAAAACAGA------------------------------------------------------------------
>DEFB107_pp
------------------------------------AGGACAGCAATTCATAGAGCACTAATTTGTAAGAGAATGGAAGGTCACTGTGAA---GCTGAATGTCTTACCTTTGAAGTAAAGATTGGGGGCTGTAGAGCT---GAATTAGCACCATTTTGCTGCAAAAACACA------------------------------------------------------------------
>DEFB107_ca
------------------------------------AGGACAGCAATTCATAGAGCACTAATTTGTAAGAGAATGGAAGGTCACTGTGAA---GCTGAATGTCTTACCTTTGAAGTAAAGATTGGGGGCTGTAGAGCT---GAATTAACACCATATTGCTGCAAACGCACA------------------------------------------------------------------
>DEFB108_hs
------------------------------------------AAGGGCAAATTCAAGGAGATCTGTGAACGTCCAAATGGCTCCTGTCGG---GACTTTTGCCTCGAAACAGAAATCCATGTAGGGAGATGTTTAAAT---AGCCGA------CCCTGCTGCCTGCCTCTGGGGCATCAACCAAGAATTGAGAGCACTACACCCAAAAAGGAC------------------------
>DEFB108_pt
------------------------------------------AGGGGCAAATTCAAGGAGATCTGTGAACGTCCAGATGGCTCCTGTAGG---GACTTTTGCCTCGAAACAGAAATCCATGTTGGGAGATGTTTAAAT---AGCCGA------CCCTGCTGCCTGCCTCTGGGGCATCAACCAAGAATTGAGAGCACTACACCCAAAAAGGAC------------------------
>DEFB108_pp
------------------------------------------AGGGGCAAATTCAAGGAGATCTGTGAACGTCCAAATGGCTCCTGTCGG---GACTTTTGCCTCGAAACAGAAATCCATGTTGGGAGATGTTTAAAT---AGCCGA------CCCTGCTGCCTGCCTCTG------------------------------------------------------------------
>DEFB108_mm
------------------------------------------AGGGGCAAATTCAAGGAGATCTGTGAACGTCCAAATGGCTCCTGTCGG---GACTTTTGCCTCAAAACAGAAATCCATGTTGGGAGATGTTTAAAT---AGCCGA------CCCTGCTGCCTGCCTCTGGGGCATCAACCAAGAATTGAGAGCACCACACCCAAAATGGAC------------------------
>GGGAL1
------------------------------------TCCCAGGCTCTAGGAAGGAAGTCAGATTGTTTTCGAAAGAGTGGCTTCTGTGCATTTCTGAAGTGCCCTTCCCTCACTCTCATCAGTGGGAAATGCTCAAGATTTTACCTC---------TGCTGCAAAAGAATATGGGGC------------------------------------------------------------

CLUSTAL W (1.74) multiple sequence alignment


Defb1           ---GGTGTTGGC------------ATTCTCACAAGTCTTGGACGAAGAACAGATCAATAC
Defb2           GCTGTTGGAAGT---------------TTAAAAAGTATTGGATACGAAGCAGAACTTGAC
Defb3           CTGCTGTCTCCACCT------------GCAGCTTTTAGCAAAAAAATCAACAATCCAGTA
Defb4           CTGCTGTCTCCACTT------------GCAGCCTTTACCCAAATTATCAACAATCCAATA
Defb5           ------------------------------GTCTTTAGCAAAACAATCAACAATCCAGTA
Defb6           ATGCTGTCTCCACTT------------GCAGCCTTTTCCCAATTAATCAACAGTCCAGTA
Defb7           TTGCTGTCTCCATTT------------GCAGCTTTTAGCCAAGACATCAACAGTAAACGA
Defb8           CTGCTGTCTCCACTT------------GCAGCTTTTAGCCAAAAAATCAATGAACCAGTA
Defb9           ------GCT------------------GCCAACTCTATAATCGGTGTATCAGAAATGGAA
Defb10          GCTGTTGGAGAT---------------CTAAAACATCTTATACTCAAAGCACAACTTACA
Defb11          GCTGTTGGAGAT---------------CTAAAACATCTTATACTCAAAGCACAACTTGCA
Defb12          ---GTAGTTGAACTG------------------CCATCAGGGGAGATTGCTGTGTGCGAG
Defb13          ---CTCATTCAACTT------------TACCCAGCCTGGGGCACATTGTACAGAAGGTTC
Defb14          TTCTTGGTGCCTGCTCCAGGG------GACGCATTCCTACCAAAAACCCTCCGAAAATTT
Defb15          ---------------------------CTGGACCCAGCCAAGAATGCATTTTTTGATGAG
Defb34          ------TGGTCC---------------CAGCCAAGAATGCATTTTTTTTTTTTTGATGAG
Defb35          TTTTTGCAGCTC---------------TTTCCTGGCACAGGGGAGATTGCTGTGTGCGAG
Defb37          ------TCCAACTTC------------CAGAACAACCCAGTTGCTATGCTTGACACAATA
Defb38          TATTTCTTCCAGATC------------AACCAAGCTATTGGCCCT------GACACAAAA
Defb39          GGCAGCTCCCAG---------------ATCAACCCAGTTTCTGGT---GACGATTCAATA
Defb40          TCATGCTTTCAG---------------ATCAACCCAGTTGCT---GTTCTTGACACAATA
DEFB1_hs        ---GGTGGTAACTTT------------CTCACAGGCCTTGGCCACAGATCTGATCATTAC
DEFB1_pa        ---------GGC------GATAACTTTCTCACAGGTCTTGGCCACAGATCTGACCATTAC
DEFB1_mf        ---------GGC------GATAACTTTCTCACAGGTCTTGGCCACAGATCTGACCATTAC
DEFB1_so        ---GGTGACACCTTT------------CTCACAGGTCTTGGCCACAGATCTGACCATTAC
DEFB1_pm        ---GGCGATAACTTT------------CTCACAGGTCTTGGCCACAGATCTGACCATTAC
DEFB1_pt        ---GGTGGTAACTTT------------CTCACAGGCCTTGGCCACAGATCTGATCATTAC
DEFB1_pc        ---GGCGATAACTTT------------CTCACAGGTCTTGGCCACAGATCTGACCATTAC
DEFB1_hl        ---GGTGATAACTTT------------CTCACAGGTCTTGGCCACAGATCTGACCATTAC
DEFB1_pp        ---GGTGGTAACTTT------------CTCACAGGCCTTGGCCACAGATCTGATCATTAC
DEFB1_ca        ---GGCGATAACTTT------------CTCACAGGTCTTGGCCACAGATCTGACCATTAC
DEFB1_po        ---GGCGATAACTTT------------CTCACAGGTCTTGGCCACAGATCTGACCATTAC
DEFB1_hm        ---GGTGATAACTTT------------CTCACAGGTCTTGGCCACAGATCTGACCATTAC
DEFB1_ce        ---GGCGATAACTTT------------CTCACAGGTCTTGGCCACAGATCTGACCATTAC
DEFB1_cp        ---GGCGATAACTTT------------CTCACAGGTCTTGGCCACAGATCTGACCATTAC
DEFB1_hc        ---GGTGATAACTTT------------CTCACAGGTCTTGGCCACAGATCTGACCATTAC
DEFB1_gg        ---GGTGGTAACTTT------------CTCACAGGTCTTGGCCACAGATCTGATCATTAC
DEFB4_hs        ---------------------------------GTTTTTGGTGGTATAGGCGATCCTGTT
DEFB4_pa        ---------------------------------GTTTTTGGTGATATAAGGAATCCTGTT
DEFB4_ce        ---------------------------------GCTTTTGGTGATATAAGGAATCCTGTT
DEFB4_pc        ---------------------------------GTTTTTGGTGATATAAGGAATCCTATT
DEFB4_mf        ---------------------------------GTTTTTGGTGATATAAGGAATCCTGTT
DEFB4_hm        ---------------------------------GTTTTTGGTGATATAAGGAATCCTGTT
DEFB4_hl        ---------------------------------GTTTTTGGTGATATAAGGAATCCTGTT
DEFB4_pp        ---------------------------------GTTTTTGGTGGTATAGGCGATCCTGTT
DEFB4_ca        ---------------------------------GCTCTTGGTGATATAAGGAATCCTGTT
DEFB4_hc        ---------------------------------GTTTTTGGTGATATAAGGAATCCTGTT
DEFB4_pm        ---------------------------------GTTTTTGGTGATATAAGGAATCCTATT
DEFB4_cj        ---------------------------------GTTTTTGGTGATACAAGGAATCTTTTT
DEFB4_po        ---------------------------------GTTTTTGGTGATATAAGGAATCCTATT
DEFB4_gg        ---------------------------------GTTTTTGGTGGTATAGGCGATCCTGTT
DEFB4_cp        ---------------------------------GCTTTTGGTGATATACGGAATCCTGTT
DEFB4_pt        ---------------------------------GTTTTTGGTGGTATAAGCGATCCTGTT
DEFB103_hs      ---------------------------CATGGAGGAATCATAAACACATTACAGAAATAT
DEFB103_pa      ---------------------------CATGGAGGGATCATAAACACACTGCAGAAATAT
DEFB103_pt      ---------------------------CATGGAGGAATCATAAACACATTGCAGAAATAT
DEFB103_gg      ---------------------------CATGGAGGAATCATAAACACATTACAGAAATAT
DEFB103_pp      ---------------------------CATGGAGGAATCATAAACACATTACAGAAATAT
DEFB103_hc      ---------------------------CATGGAGGACTCATGAACACATTACAGAAATAT
DEFB103_hl      ---------------------------CATGGAGGAATCATAAACACATTACAGAAATAT
DEFB103_hm      ---------------------------CATGGAGGAATCATAAACACATTACAGAAATAT
DEFB103_pm      ---------------------------CATGGAGGAATCATAAACACATTGCAGAAATAT
DEFB103_po      ---------------------------CATGGAGGAATCATAAACACATTGCAGAAATAT
DEFB103_pc      ---------------------------CATGGAGGAATCATAAACACATTGCAGAAATAT
DEFB103_mf      ---------------------------CATGGAGGAATCATAAACACATTGCAGAAATAT
DEFB103_mm      ---------------------------CATGGAGGAATCATAAACACATTGCAGAAATAT
DEFB103_cp      ---------------------------CATGGAGGAATCATAAACACATTGCAGAAATAT
DEFB103_ca      ---------------------------CATGGAGGAATCATAAACACATTGCAGAAATAT
DEFB103_ce      ---------------------------CATGGAGGAATCATAAACACATTACAGAAATAT
DEFB103_so      ---------------------------CATGGAGGAATCATAAACACATTACAGAAATAT
DEFB104_hs      ------------------------------------AGAAGCGAATTTGAATTGGACAGA
DEFB104_pa      ------------------------------------AGAAGTGAATTTGAATTGGACAGA
DEFB104_pt      ------------------------------------AGAAGCGAATTTGAATTGGACAGA
DEFB104_pp      ------------------------------------AGAAGCGAATTTGAATTGGACAGA
DEFB104_ca      ------------------------------------AGAAGTGAATTTGAATTGGACAGA
DEFB104_mm      ------------------------------------AGAAGTGAATTTGAATTGGACAGA
DEFB105_hs      TGCCAGGCAGGACTTGATTTTTCCCAACCATTTCCATCAGGTGAGTTTGCTGTCTGTGAG
DEFB105_pa      TGCCAGGCAGGACTTGAGTTTTCCGAACCATTTCCATCAGGGAGGTTTGCCGTCTGCGAG
DEFB105_mm      TGCCAGGCAGGACTTGAGTTTTCTGAACCATTTCCATCAGGGAGGTTTGCTGTCTGTGAG
DEFB105_pt      TGCCAGGCAGGACTTGATTTTTCCCAACCATTTCCATCAGGTGAGTTTGCTGTCTGTGAG
DEFB105_pp      ------------------------------------------GAGTTTGCTGTCTGTGAG
DEFB105_ca      ------------------------------------------GGGTTTGCTGTCTGTGAG
DEFB106_hs      ---------------------------------------AAGAATGCATTTTTTGATGAG
DEFB106_pa      ---------------------------------------AAGAATGCATTTTTTGATGAG
DEFB106_pt      ---------------------------------------AAGAATGCATTTTTTGATGAG
DEFB106_cj      ---------------------------------------AAGAGTGCATTTTTTGTTGAG
DEFB106_ca      ---------------------------------------CAAGAATGCATTTTTGATGAG
DEFB106_pp      ---------------------------------------AAGAATGAATTTTTTGATGAG
DEFB107_hs      ------------------------------------AGGACAGCAATTCATAGAGCACTA
DEFB107_pa      ------------------------------------AGGACAGCAATTCATAGAGCACTA
DEFB107_pt      ------------------------------------TTCCAAGCAATTCATAGAGCACTA
DEFB107_pp      ------------------------------------AGGACAGCAATTCATAGAGCACTA
DEFB107_ca      ------------------------------------AGGACAGCAATTCATAGAGCACTA
DEFB108_hs      ------------------------------------------AAGGGCAAATTCAAGGAG
DEFB108_pt      ------------------------------------------AGGGGCAAATTCAAGGAG
DEFB108_pp      ------------------------------------------AGGGGCAAATTCAAGGAG
DEFB108_mm      ------------------------------------------AGGGGCAAATTCAAGGAG
GGGAL1          ------------------------------------TCCCAGGCTCTAGGAAGGAAGTCA
                                                                            

Defb1           AAATGCCTTCAACATGGAGGATTCTGTCTCCGCTCCAGCTGCCCATCTAATACCAAACTA
Defb2           CACTGCCACACCAATGGAGGGTACTGTGTCAGAGCCATTTGTCCTCCTTCTGCCAGGCGT
Defb3           AGTTGTTTGAGGAAAGGAGGCAGATGCTGG---AATCGGTGCATTGGCAACACTCGTCAG
Defb4           ACATGCATGACCAATGGAGCCATATGCTGG---GGTCCGTGCCCTACCGCTTTTCGACAG
Defb5           AGTTGCTGTATGATTGGAGGCATATGCAGG---TATCTGTGCAAGGGCAACATTCTTCAG
Defb6           ACATGCATGAGCTATGGAGGCTCATGCCAG---CGTTCATGCAATGGAGGTTTTCGACTG
Defb7           GCTTGCTATCGGGAAGGAGGCGAATGCCTG---CAACGGTGCATTGGCCTTTTTCATAAG
Defb8           AGTTGCATTCGAAACGGAGGCATATGCCAG---TATCGGTGCATTGGCCTTAGGCATAAG
Defb9           CGGTGCCACAAGAAAGGAGGGTACTGTTAT---TTTTATTGTTTCAGTTCTCACAAAAAA
Defb10          CGGTGCTACAAGTTCGGAGGGTTCTGTCACTATAATATTTGTCCTGGTAATAGCAGGTTT
Defb11          CGGTGCTACAAGTTCGGAGGGTTCTGTTACAATTCCATGTGTCCTCCTCATACCAAGTTT
Defb12          ACATGCAGGCTCGGCCGGGGAAAATGCAGG---AGAACATGCATAGAGAGTGAGAAGATT
Defb13          CTCTGTAAAAAGATGAATGGCCAATGTGAA---GCTGAGTGCTTTACCTTCGAGCAAAAG
Defb14          TTCTGCAGAATAAGAGGTGGCCGGTGTGCTGTACTTAACTGCCTTGGAAAGGAAGAACAA
Defb15          AAATGCAGCAGGGTTAATGGGAGATGCACA---GCATCTTGTCTGAAGAATGAAGAACTC
Defb34          AAATGCAGCAGGATTAATGGGAGATGCACA---GCATCTTGTTTGAAGAACGAAGAACTT
Defb35          ACATGCAGGCTCGGCCGGGGAAAATGCAGG---AGAGCATGCATAGAGAGTGAGAAGATT
Defb37          GCATGTATTGAGAATAAAGACACCTGTCGCCTCAAGAACTGCCCACGCCTTCATAATGTA
Defb38          AAATGTGTCCAAAGGAAAAATGCCTGTCACTACTTTGAATGCCCATGGTTGTATTATTCT
Defb39          CAATGTTTTCAAAAGAATAACACCTGTCACACCAACCAATGCCCATATTTTCAAGATGAG
Defb40          AAATGTCTCCAAGGAAACAACAACTGTCACATTCAGAAATGCCCATGGTTTTTACTTCAA
DEFB1_hs        AATTGCGTCAGCAGTGGAGGGCAATGTCTCTATTCTGCCTGCCCGATCTTTACCAAAATT
DEFB1_pa        AACTGCGTCAGGAGTGGAGGGCAATGTCTCTATTCTGCCTGCCCAATCTATACCAGAATT
DEFB1_mf        AACTGCGTCAGGAGTGGAGGGCAATGTCTCTATTCTGCCTGCCCAATCTATACCAGAATT
DEFB1_so        AATTGTGTCAAGGGTGGAGGGCAATGTCTCTATTCTGCCTGCCCAATCTATACCAAAGTT
DEFB1_pm        AACTGCGTCAGGAGTGGAGGGCAATGTCTCTATTCCGCCTGCCCAATCTATACCAAAATT
DEFB1_pt        AACTGCGTCAGCAGTGGAGGGCAATGTCTCTATTCTGCCTGCCCGATCTTTACCAAAATT
DEFB1_pc        AACTGCGTCAGGAGTGGAGGGCAATGTCTCTATTCCGCCTGCCCAATCTATACCAAAATT
DEFB1_hl        AACTGCGTCAGGAGTGGAGGGCAATGTCTCTATTCCGCCTGCCCAATCTATACCAAAATT
DEFB1_pp        AATTGCGTCAGCAGTGGAGGGCAATGTCTCTATTCTGCCTGCCCGATCTTTACCAAAATT
DEFB1_ca        AACTGCGTCAGGAGTGGAGGGCAATGTCTCTATTCTGCCTGCCCAATCTATACCAAAATT
DEFB1_po        AACTGCGTCAGGAGTGGAGGGCAATGTCTCTATTCCGCCTGCCCAATCTATACCAAAATT
DEFB1_hm        AACTGCGTCAGGAGTGGAGGGCAATGTCTCTATTCCGCCTGCCCAATCTATACCAAAATT
DEFB1_ce        ATCTGCGTCAGGAGTGGAGGGCAATGTCTCTATTCCGCCTGCCCAATCTATACCAAAATT
DEFB1_cp        AACTGCGTCAGGAGTGGAGGGCAATGTCTCTATTCTGCCTGCCCAATCTATACCAAAATT
DEFB1_hc        AACTGTGTCAGGAGTGGAGGGCAATGTCTCTATTCTGCCTGCCCAATCTATACCAAAATT
DEFB1_gg        AATTGCGTCAGCAGTGGAGGGCAATGTCTCTATTCCGCCTGCCCGATCTTTACCAAAATT
DEFB4_hs        ACCTGCCTTAAGAGTGGAGCCATATGTCATCCAGTCTTTTGCCCTAGAAGGTATAAACAA
DEFB4_pa        ACCTGCGTTAGGAGTGGTGCCATATGTCTTCCAGGCTTTTGCCCTAGAAGGTATAAACAT
DEFB4_ce        ACCTGCCTTAGGAGTGGTGCCATATGTCATCCAGGCTTTTGCCCTAGAAGGTATAAACAT
DEFB4_pc        ACCTGCCTTAAGAGTGGTGCCATATGTCATCCAGGCTTTTGCCCTGGAAGGTATAAACAT
DEFB4_mf        ACCTGCGTTAGGAGTGGTGCCATATGTCTTCCAGGCTTTTGCCCTAGAAGGTATAAACAT
DEFB4_hm        ACCTGCCTTAAGAGTGGTGCCATATGTCATCCAGTCTTTTGCCCTAGAAGGTATAAACAA
DEFB4_hl        ACCTGCCTTAAGAGTGGTGCCATATGTCATCCAGTCTTTTGCCCTAGAAGGTATAAACAA
DEFB4_pp        ACCTGCCTTAAGAGTGGAGCCATATGTCATCCAGTCTTTTGCCCTAGAAGGTATAAACAA
DEFB4_ca        ACCTGCCTTAGGAGTGGTGCCATATGTCATCCAGGCTTTTGCCCTAGAAGGTATAAACAT
DEFB4_hc        ACCTGCCTTAAGAGTGGTGCCATATGTCATCCAGTCTTTTGCCCTAGAAGGTATAAACAA
DEFB4_pm        ACCTGCCTTAAGAGTGGTGCCATATGTCATCCAGGCTTTTGCCCTCGAAGGTATAAACAT
DEFB4_cj        ACCTGCATTTGGAGTGGTGCCATATGTCATCCAGGCTTTTGCCCTGGAACGTATAAACAT
DEFB4_po        ACCTGCCTTAAGAGTGGTGCCATATGTCATCCAGGCTTTTGCCCTCGAAGGTATAAACAT
DEFB4_gg        ACCTGCCTTAAGAGTGGAGCCATATGTCATCCAGTCTTTTGCCCTAGAAGGTATAAACAA
DEFB4_cp        ACCTGCCTTAGGAGTGGTGCCATATGTCATCCAGGCTTTTGCCCTAGAAGGTATAAACAT
DEFB4_pt        ACCTGCCTTAAGAGTGGAGCCATATGTCATCCAGTCTTTTGCCCTAGAAGATATAAACAA
DEFB103_hs      TATTGCAGAGTCAGAGGCGGCCGGTGTGCTGTGCTCAGCTGCCTTCCAAAGGAGGAACAG
DEFB103_pa      TATTGCAGAGTCAGAGGTGGCCGGTGTGCTGTGCTCAGCTGCCTGCCAAAGGAGGAACAG
DEFB103_pt      TATTGCAGAGTCAGAGGCGGCCGGTGTGCTGTGCTCACCTGCCTTCCAAAGGAGGAACAG
DEFB103_gg      TATTGCAGAGTCAGAGGCGGCCGGTGTGCTGTGCTCAGCTGCCTTCCAAAGGAGGAACAG
DEFB103_pp      TATTGCAGAGTCAGAGGCGGCCGGTGTGCTGTGCTCAGCTGCCTTCCAAAGGAGGAACAG
DEFB103_hc      TATTGCAGAGTCAGAGGCGGCTGGTGTGCTGTGCTCAGCTGCCTTCCAAAGGAGGAACAG
DEFB103_hl      TATTGCAGAGTCAGAGGTGGCCGGTGTGCTGTGCTCAGCTGCCTTCCAAAGGAGGAACAG
DEFB103_hm      TATTGCAGAGTCAGAGGTGGCCGGTGTGCTGTGCTCAGCTGCCTTCCAAAGGAGGAACAG
DEFB103_pm      TATTGCAGAGTCAGAGGTGGCCGGTGTGCTCTGCTCAGCTGCCTTCCAAAGGAGGAACAG
DEFB103_po      TATTGCAGAGTCAGAGGTGGCCGGTGTGCTCTGCTCAGCTGCCTTCCAAAGGAGGAACAG
DEFB103_pc      TATTGCAGAGTCAGAGGTGGCCGGTGTGCTCTGCTCAGCTGCCTTCCAAAGGAGGAACAG
DEFB103_mf      TATTGCAGAGTCAGAGGTGGCCGGTGTGCTGTGCTCAGCTGCCTTCCAAAGGAGGAACAG
DEFB103_mm      TATTGCAGAGTCAGAGGTGGCCGGTGTGCTGTGCTCAGCTGCCTTCCAAAGGAGGAACAG
DEFB103_cp      TATTGCAGAGTCAGAGGTGGCCGGTGTGCTGTGCTCAGCTGCCTTCCAAAGGAGGAACAG
DEFB103_ca      TATTGCAGAGTCAGAGGTGGCCGGTGTGCTGTGCTCAGCTGCCTTCCAAAGGAGGAACAG
DEFB103_ce      TATTGCAGAGTCAGAGGTGGCCGGTGTGCTGTGCTCAGCTGCCTTCCAAAGGAGGAACAG
DEFB103_so      TATCGCAGAGTCAGAGGCGGCCGGTGTGCTGTGCTCAGCTGCCTTCCAAAGGAGGAACAG
DEFB104_hs      ATATGTGGTTATGGGACTGCCCGTTGCCGG---AAGAAATGTCGCAGCCAAGAATACAGA
DEFB104_pa      ATATGTGGTTATGGGACTGCCCGCTGCCGG---AACAAATGTCGAAGCCAAGAATACGAA
DEFB104_pt      ATATGTGGTTATGGGACTGCCCGTTGCCGG---AAGAAATGTCGCAGCCAAGAATACAGA
DEFB104_pp      ATATGTGGTTATGGGACTGCCCGTTGCCGG---AAGAAATGTCGCAGCCAAGAATACAGA
DEFB104_ca      ATATGTGGTTATGGGACTGCCCGCTGCCGG---AACAAATGTCGAAGCCAAGAATACAAA
DEFB104_mm      ATATGTGGTTATGGGACTGCCCGCTGCCGG---AACAAATGTCGAAGCCAAGAATACAAA
DEFB105_hs      TCGTGCAAGCTTGGTCGGGGAAAATGCAGG---AAGGAGTGCTTGGAGAATGAGAAGCCC
DEFB105_pa      TCGTGCAAGCTCGGTCGGGGGAAATGCAGG---AAGGAGTGCTTGGAGAATGAGAAACCC
DEFB105_mm      TCGTGCAAGCTCGGTCGGGGAAAATGCAGG---AAGGAGTGCTTGGAGAATGAGAGACCC
DEFB105_pt      TCGTGCAAGCTTGGTCGGGGAAAATGCAGG---AAGGAGTGCTTGGAGAATGAGAAGCCC
DEFB105_pp      TCATGCAAGCTCGGTCGGGGAAAATGCAGG---AAAGAGTGCTTGGAGAATGAGAAGCCC
DEFB105_ca      TCGTGCAAGCTCGGTCGGGGAAGATGCAGG---AAGGAGTGCTTGGAGAATGAGAAACCC
DEFB106_hs      AAATGCAACAAACTTAAAGGGACATGCAAG---AACAATTGCGGGAAAAATGAAGAACTT
DEFB106_pa      AAATGCGACAAACTTAGAGGGACATGCAAG---AACAGTTGTGAGAAAAATGAAGAACTT
DEFB106_pt      AAATGCAACAAACTTAAAGGGACATGCAAG---AACAATTGCGGGAAAAATGAAGAACTT
DEFB106_cj      AGATGCCAGAGACTTAAAGGGACATGCGTG---GGTTATCGTAAGAAAAATGAAGAAATT
DEFB106_ca      AAATGCGACGAACTTAAAGGGGCATGCAAG---AAACATTGTGAGAAAAATGAAGAACTT
DEFB106_pp      AAATGCGGCAAACTTAAAGGGACATGCAAG---AACAATTGCGGGAAAAATGAAGAACTT
DEFB107_hs      ATTAGTAAGAGAATGGAAGGTCACTGTGAA---GCCGAATGTCTTACCTTTGAAGTAAAG
DEFB107_pa      ATTTGTAAGAGAATGGAAGGTCACTGTGAA---GCTGAATGTCTTACCTTTGAAGTAAAG
DEFB107_pt      ATTAGTAAGAGAATGGAAGGTCACTGTGAA---GCCGAATGTCTTACCTTTGAAGTAAAG
DEFB107_pp      ATTTGTAAGAGAATGGAAGGTCACTGTGAA---GCTGAATGTCTTACCTTTGAAGTAAAG
DEFB107_ca      ATTTGTAAGAGAATGGAAGGTCACTGTGAA---GCTGAATGTCTTACCTTTGAAGTAAAG
DEFB108_hs      ATCTGTGAACGTCCAAATGGCTCCTGTCGG---GACTTTTGCCTCGAAACAGAAATCCAT
DEFB108_pt      ATCTGTGAACGTCCAGATGGCTCCTGTAGG---GACTTTTGCCTCGAAACAGAAATCCAT
DEFB108_pp      ATCTGTGAACGTCCAAATGGCTCCTGTCGG---GACTTTTGCCTCGAAACAGAAATCCAT
DEFB108_mm      ATCTGTGAACGTCCAAATGGCTCCTGTCGG---GACTTTTGCCTCAAAACAGAAATCCAT
GGGAL1          GATTGTTTTCGAAAGAGTGGCTTCTGTGCATTTCTGAAGTGCCCTTCCCTCACTCTCATC
                    *                   **              *                   

Defb1           CAGGGAACCTGTAAACCAGATAAGCCC------AACTGTTGTAAGAGC------------
Defb2           CCTGGGAGCTGTTTCCCAGAGAAGAAC------CCCTGTTGCAAGTACATGAAA------
Defb3           ATTGGCAGTTGTGGAGTTCCTTTCCTC------AAATGCTGCAAGAGAAAA---------
Defb4           ATTGGCAATTGTGGCCATTTTAAAGTC------AGATGCTGTAAGATAAGA---------
Defb5           AATGGCAGTTGTGGAGTTACTAGTCTC------AACTGCTGCAAGAGAAAA---------
Defb6           GGTGGCCATTGTGGCCATCCTAAAATC------AGATGCTGCCGCAGAAAA---------
Defb7           ATTGGAACTTGTAATTTT---CGTTTC------AAATGCTGCAAGTTTCAAATCCCAGAG
Defb8           ATTGGAACTTGTGGATCT---CCTTTC------AAATGCTGCAAG---------------
Defb9           ATTGGTAGCTGTTTTCCAGAGTGG------CCAAGGTGCTGCAAGAACATAAAG------
Defb10          ATGAGTAACTGTCACCCAGAGAATCTC------CGCTGTTGCAAGAACATAAAACAATTT
Defb11          ATAGGTAACTGTCACCCAGACCACCTC------CACTGTTGCATAAACATGAAAGAATTG
Defb12          GCGGGCTGGTGCAAGCTG---AACTTC------TTCTGCTGTCGAGAGAGGATC------
Defb13          ATTGGGACCTGCCAAGCC---AATTTC------CTGTGCTGCAGGAAAAGAAAGGAACAC
Defb14          ATAGGTCGATGTTCTAATAGCGGTCGA------AAATGCTGCCGAAAGAAGAAG------
Defb15          GTTGCTCTCTGCCAGAAG---AATCTG------AAGTGCTGTGTGACAGTCCAGCCCTGT
Defb34          GTTGCTCTCTGCTGGAAG---AATCTA------AAGTGCTGTGTGACAGTCCAGTCCTGT
Defb35          GTGGGCTGGTGCAAGCTG---AACTTC------TTCTGCTGTCGAGAGAGGATC------
Defb37          GTTGGCACCTGTTATGAAGGAAAAGGC------AAGTGTTGCCACAAAAAC---------
Defb38          GTTGGCACCTGTTATAAAGGAAAAGGC------AAGTGTTGCCAAAAACGCTAT------
Defb39          ATCGGCACGTGTTATGACAGAAGAGGC------AAGTGTTGCCAAAAACGCCTTTTGCAT
Defb40          GTTAGCACCTGTTATAAAGGAAAGGGC------AGATGTTGCCAAAAACGCCGTTGGTTT
DEFB1_hs        CAAGGCACCTGTTACAGAGGGAAGGCC------AAGTGCTGCAAG---------------
DEFB1_pa        CAAGGCACCTGTTACCACGGGAAGGCC------AAGTGCTGCAAG---------------
DEFB1_mf        CAAGGCACCTGTTACCACGGGAAGGCC------AAGTGCTGCAAG---------------
DEFB1_so        CAAGGCACCTGTTACGGTGGGAAGGCC------AAGTGCTGCAAG---------------
DEFB1_pm        CAAGGCACCTGTTACCACGGGAAGGCC------AAGTGCTGCAAG---------------
DEFB1_pt        CAAGGCACCTGTTACGGAGGGAAGGCC------AAGTGCTGCAAG---------------
DEFB1_pc        CAAGGCACCTGTTACCACGGGAAGGCC------AAGTGCTGCAAG---------------
DEFB1_hl        CAAGGCACCTGTTACCAAGGAAAGGCC------AAGTGCTGCAAG---------------
DEFB1_pp        CAAGGCACCTGTTACAGAGGGAAGGCC------AAGTGCTGCAAG---------------
DEFB1_ca        CAAGGCACCTGTTACCACGGGAAAGCC------AAGTGCTGCAAG---------------
DEFB1_po        CAAGGCACCTGTTACCACGGGAAGGCC------AAGTGCTGCAAG---------------
DEFB1_hm        CAAGGCACCTGTTACCAAGGAAAGGCC------AAGTGCTGCAAG---------------
DEFB1_ce        CAAGGCACCTGTTACCACGGGAAGGCC------AAGTGCTGCAAG---------------
DEFB1_cp        CAAGGCACCTGTTACCACGGGAAGGCC------AAGTGCTGCAAG---------------
DEFB1_hc        CAAGGCACCTGTTACCAAGGAAAGGCC------AAGTGCTGCAAG---------------
DEFB1_gg        CAAGGCACCTGTTACGGAGGGAAGGCC------AAGTGCTGCAAG---------------
DEFB4_hs        ATTGGCACCTGTGGTCTCCCTGGAACA------AAATGCTGCAAAAAGCCA---------
DEFB4_pa        ATTGGCGTCTGTGGTGTCTCTGCAATA------AAATGCTGCAAAAAGCCA---------
DEFB4_ce        ATCGGCGTCTGTGGTGTCTCTGCAATA------AAATGCTGCAAAAAGCCA---------
DEFB4_pc        ATCGGCGTCTGTGGTGTCTCTGCAATA------AAATGCTGCAAAAAGCCA---------
DEFB4_mf        ATTGGCGTCTGTGGTGTCTCTGCAATA------AAATGCTGCAAAAAGCCA---------
DEFB4_hm        ATCGGCACCTGTGGTCTCCCTGGAACA------AAATGCTGCAAAAAGCCA---------
DEFB4_hl        ATCGGCACCTGTGGTCTCCCTGGAACA------AAATGCTGCCGAAAGCCA---------
DEFB4_pp        ATTGGCACCTGTGGTCTCCCTGGAACA------AAATGCTGCAAAAAGCCA---------
DEFB4_ca        ATCGGCGTCTGTGGCGTCTCTGCAATA------AAATGCTGCAAAAAGCCA---------
DEFB4_hc        ATCGGCACCTGTGGTCTCCCTGGAACA------AAATGCTGCCGAAAGCCA---------
DEFB4_pm        ATCGGCGTCTGTGGTGTCTCTGCAATA------AAATGCTGCAAAAAGCCA---------
DEFB4_cj        ATCGGCATCTGTGGTGTCCCTCTAATA------AAATGCTGCAAAAAGCCA---------
DEFB4_po        ATCGGCGTCTGTGGTGTCTCTGCAATA------AAATGCTGCAAAAAGCCA---------
DEFB4_gg        ATTGGCACCTGTGGTCTCCCTGGAACA------AAATGCTGCAAAAAGCCA---------
DEFB4_cp        ATCGGTGTCTGTGGTGTCTCTGCAATA------AAATGCTGCAAAAAGCCA---------
DEFB4_pt        ATTGGCACCTGTGGTCTCCCTGGAACA------AAATGCTGCAAAAAGCCA---------
DEFB103_hs      ATCGGCAAGTGCTCGACGCGTGGCCGA------AAATGCTGCCGAAGAAAGAAA------
DEFB103_pa      ATTGGCAAGTGCTCGACACGTGGCCGA------AAATGCTGTCGAAGAAAGAAG------
DEFB103_pt      ATCGGCAAGTGCTCGACGCGTGGCCGA------AAATGCTGCCGAAGAAAGAAA------
DEFB103_gg      ATTGGCAAGTGCTCGACACGTGGCCGA------AAATGCTGCCGAAGAAAGAAA------
DEFB103_pp      ATTGGCAAGTGTTCGACACGTGGCCGA------AAATGCTGCCGAAGAAAGAAA------
DEFB103_hc      ATTGGCAAGTGTTCGACGCGTGGCCGA------AAATGCTGCCGAAGAAAGAAA------
DEFB103_hl      ATTGGCAAGTGCCCGATGCGTGGCCGA------AAATGCTGCCGAAGAAAGAAA------
DEFB103_hm      ATTGGCAAGTGCCCGATGCGTGGCCGA------AAATGCTGCCGAAGAAAGAAA------
DEFB103_pm      ATTGGCAAGTGCTCGACACGTGGCCGA------AAATGCTGTCGAAGAAAGAAG------
DEFB103_po      ATTGGCAAGTGCTCGACACGTGGCCGA------AAATGCTGTCGAAGAAAGAAG------
DEFB103_pc      ATTGGCAAGTGCTCGACACGTGGCCGA------AAATGCTGTCGAAGAAAGAAG------
DEFB103_mf      ATTGGCAAGTGCTCGACACGTGGCCGA------AAATGCTGTCGAAGAAAGAAG------
DEFB103_mm      ATTGGCAAGTGCTCGACACGTGGCCGA------AAATGCTGTCGAAGAAAGAAG------
DEFB103_cp      ATTGGCAAGTGCTCGACACGTGGCCGA------AAATGCTGTCGAAGAAAGAAG------
DEFB103_ca      ATTGGCAAGTGCTCGACACGTGGCCGA------AAATGCTGTCGAAGAAAGAAG------
DEFB103_ce      ATTGGCAAGTGCTCGACACGTGGCCGA------AAATGCTGTCGAAGAAAGAAG------
DEFB103_so      ATTGGCAAGTGCTCGACACGTGGCCGA------AAATGCTGCCGAAGAAAGAAA------
DEFB104_hs      ATTGGAAGATGTCCCAAC---ACCTAT------GCATGCTGTTTGAGAAAATGGGATGAG
DEFB104_pa      ATTGGAAGATGTCCCAAC---TCCTAT------GCATGCTGTTTGAGAAAATGGGATGAG
DEFB104_pt      ATTGGAAGATGTCCCAAC---ACCTAT------GCATGCTGTTTGAGAAAATGGGATGAG
DEFB104_pp      ATTGGAAGATGTCCCAAC---ACCTAT------GCATGCTGTTTGAGAAAATGGGATGAG
DEFB104_ca      ATTGGAAGATGTCCCAAC---TCCTAT------GCATGCTGTTTGAGAAAATGGGATGAG
DEFB104_mm      ATTGGAAGATGTCCCAAC---TCCTAT------GCATGCTGTTTGAGAAAATGGGATGAG
DEFB105_hs      GATGGAAATTGCAGGCTG---AACTTT------CTCTGCTGCAGACAGAGG---------
DEFB105_pa      GATGGAAGCTGCAGGCTG---AACTTC------CTCTGCTGCAGACAGAGG---------
DEFB105_mm      GATGGAAGCTGCAGGCTG---AACTTT------CTCTGCTGCAGACCGAGG---------
DEFB105_pt      GATGGAAATTGCAGGCTG---AACTTT------CTCTGCTGCAGACAGAGG---------
DEFB105_pp      GATGGAGATTGCAGGCTG---AACTTT------CTCTGCTGCAGAGAGAGG---------
DEFB105_ca      GATGGAAGATGCAGGCTG---AACTTT------CTCTGCTGCAGACAGAAG---------
DEFB106_hs      ATTGCTCTCTGCCAGAAG---TCTCTG------AAATGCTGTCGGACCATCCAGCCATGT
DEFB106_pa      ACTTCTTTCTGCCAGAAG---TCTCTG------AAATGCTGTCGGACCATCCAGACATGT
DEFB106_pt      ATTGCTCTCTGCCAGAAG---TCTCTG------AAATGCTGTCGGACCATCCAGCCATGT
DEFB106_cj      ATTGCCCTCTGCCAGAAG---TTTCTG------AAATGCTGTCTGACCATC---------
DEFB106_ca      ACTTCTTTCTGCCAGAAG---TCTCTG------AAATGCTGTCGGACCATC---------
DEFB106_pp      ATTGCTCTCTGCCAGAAG---TCTCTG------AAATGCTGTCGGACCATC---------
DEFB107_hs      ATTGGGGGCTGTAGAGCT---GAATTAGCACCATTTTGCTGCAAAAACAGA---------
DEFB107_pa      ATTGGGGGCTGTAGAGCT---GAATTAACACCATATTGCTGCAAAAAGAGA---------
DEFB107_pt      ACTGGGGGCTGTAGAGCT---GAATTAGCACCATTTTGCTGCAAAAACAGA---------
DEFB107_pp      ATTGGGGGCTGTAGAGCT---GAATTAGCACCATTTTGCTGCAAAAACACA---------
DEFB107_ca      ATTGGGGGCTGTAGAGCT---GAATTAACACCATATTGCTGCAAACGCACA---------
DEFB108_hs      GTAGGGAGATGTTTAAAT---AGCCGA------CCCTGCTGCCTGCCTCTGGGGCATCAA
DEFB108_pt      GTTGGGAGATGTTTAAAT---AGCCGA------CCCTGCTGCCTGCCTCTGGGGCATCAA
DEFB108_pp      GTTGGGAGATGTTTAAAT---AGCCGA------CCCTGCTGCCTGCCTCTG---------
DEFB108_mm      GTTGGGAGATGTTTAAAT---AGCCGA------CCCTGCTGCCTGCCTCTGGGGCATCAA
GGGAL1          AGTGGGAAATGCTCAAGATTTTACCTC---------TGCTGCAAAAGAATATGGGGC---
                         **                         ** **                   

Defb1           ---------------------------------------------------------
Defb2           ---------------------------------------------------------
Defb3           ---------------------------------------------------------
Defb4           ---------------------------------------------------------
Defb5           ---------------------------------------------------------
Defb6           ---------------------------------------------------------
Defb7           AAGAAGACAAAGATCCTG---------------------------------------
Defb8           ---------------------------------------------------------
Defb9           ---------------------------------------------------------
Defb10          ---------------------------------------------------------
Defb11          GAAGGAAGCACA---------------------------------------------
Defb12          ---------------------------------------------------------
Defb13          ---------------------------------------------------------
Defb14          ---------------------------------------------------------
Defb15          GGAAAGAGCAAGAGCAACCAGTCAGATGAAGGCTCAGGCCACATGGGGACTTGGGGA
Defb34          GGAAGGAGCAAGGGCAACCAGTCAGATGAAGGCTCGGGCCACATGGGCACTCGGGGA
Defb35          ---------------------------------------------------------
Defb37          ---------------------------------------------------------
Defb38          ---------------------------------------------------------
Defb39          ATCAGAGTTCCAAGGAAGAAGAAGGTG------------------------------
Defb40          GCCAGAAATCATGTGTACCATGTG---------------------------------
DEFB1_hs        ---------------------------------------------------------
DEFB1_pa        ---------------------------------------------------------
DEFB1_mf        ---------------------------------------------------------
DEFB1_so        ---------------------------------------------------------
DEFB1_pm        ---------------------------------------------------------
DEFB1_pt        ---------------------------------------------------------
DEFB1_pc        ---------------------------------------------------------
DEFB1_hl        ---------------------------------------------------------
DEFB1_pp        ---------------------------------------------------------
DEFB1_ca        ---------------------------------------------------------
DEFB1_po        ---------------------------------------------------------
DEFB1_hm        ---------------------------------------------------------
DEFB1_ce        ---------------------------------------------------------
DEFB1_cp        ---------------------------------------------------------
DEFB1_hc        ---------------------------------------------------------
DEFB1_gg        ---------------------------------------------------------
DEFB4_hs        ---------------------------------------------------------
DEFB4_pa        ---------------------------------------------------------
DEFB4_ce        ---------------------------------------------------------
DEFB4_pc        ---------------------------------------------------------
DEFB4_mf        ---------------------------------------------------------
DEFB4_hm        ---------------------------------------------------------
DEFB4_hl        ---------------------------------------------------------
DEFB4_pp        ---------------------------------------------------------
DEFB4_ca        ---------------------------------------------------------
DEFB4_hc        ---------------------------------------------------------
DEFB4_pm        ---------------------------------------------------------
DEFB4_cj        ---------------------------------------------------------
DEFB4_po        ---------------------------------------------------------
DEFB4_gg        ---------------------------------------------------------
DEFB4_cp        ---------------------------------------------------------
DEFB4_pt        ---------------------------------------------------------
DEFB103_hs      ---------------------------------------------------------
DEFB103_pa      ---------------------------------------------------------
DEFB103_pt      ---------------------------------------------------------
DEFB103_gg      ---------------------------------------------------------
DEFB103_pp      ---------------------------------------------------------
DEFB103_hc      ---------------------------------------------------------
DEFB103_hl      ---------------------------------------------------------
DEFB103_hm      ---------------------------------------------------------
DEFB103_pm      ---------------------------------------------------------
DEFB103_po      ---------------------------------------------------------
DEFB103_pc      ---------------------------------------------------------
DEFB103_mf      ---------------------------------------------------------
DEFB103_mm      ---------------------------------------------------------
DEFB103_cp      ---------------------------------------------------------
DEFB103_ca      ---------------------------------------------------------
DEFB103_ce      ---------------------------------------------------------
DEFB103_so      ---------------------------------------------------------
DEFB104_hs      AGCTTACTGAATCGTACAAAACCC---------------------------------
DEFB104_pa      AGCTTACTGAATCGTACAAAACCC---------------------------------
DEFB104_pt      AGCTTACTGAATCGTACAAAACCC---------------------------------
DEFB104_pp      AGCTTACTGAATCGTACAAAACCC---------------------------------
DEFB104_ca      AGCTTACTGAATCGTACAAAACCC---------------------------------
DEFB104_mm      AGCTTACTGAATCGTACAAAACCC---------------------------------
DEFB105_hs      ---------------------------------------------------------
DEFB105_pa      ---------------------------------------------------------
DEFB105_mm      ---------------------------------------------------------
DEFB105_pt      ---------------------------------------------------------
DEFB105_pp      ---------------------------------------------------------
DEFB105_ca      ---------------------------------------------------------
DEFB106_hs      GGGAGCATTATAGAT------------------------------------------
DEFB106_pa      GGGAACACTACAGAC------------------------------------------
DEFB106_pt      GGGAGCATTATAGAT------------------------------------------
DEFB106_cj      ---------------------------------------------------------
DEFB106_ca      ---------------------------------------------------------
DEFB106_pp      ---------------------------------------------------------
DEFB107_hs      ---------------------------------------------------------
DEFB107_pa      ---------------------------------------------------------
DEFB107_pt      ---------------------------------------------------------
DEFB107_pp      ---------------------------------------------------------
DEFB107_ca      ---------------------------------------------------------
DEFB108_hs      CCAAGAATTGAGAGCACTACACCCAAAAAGGAC------------------------
DEFB108_pt      CCAAGAATTGAGAGCACTACACCCAAAAAGGAC------------------------
DEFB108_pp      ---------------------------------------------------------
DEFB108_mm      CCAAGAATTGAGAGCACCACACCCAAAATGGAC------------------------
GGGAL1          ---------------------------------------------------------
                                                                         

 
